# Supplementary material for: 1-(4-Chloro­benzo­yl)-2,7-dimethoxy­naphthalene
Source: Acta Crystallogr Sect E Struct Rep Online. 2008 Jun 19;64(Pt 7):o1278. doi: 10.1107/S1600536808017297 (PMC2961834; doi:10.1107/S1600536808017297)
Supplement: Supplementary file 2 [file e-64-o1278-Isup2.hkl]

#
# h,k,l, Fc-squared, Fo-squared, sigma(Fo-squared) and status flag
#
data_I
_shelx_title '  yonezawa-06112901mitsui4'
_shelx_refln_list_code          4
_shelx_F_calc_maximum      253.87
_exptl_crystal_F_000      1360.00
_reflns_d_resolution_high  0.8307
 
loop_
 _symmetry_equiv_pos_as_xyz
 'x, y, z'
 '-x+1/2, y+1/2, z'
 'x, -y+1/2, z+1/2'
 '-x+1/2, -y, z+1/2'
 '-x, -y, -z'
 'x-1/2, -y-1/2, -z'
 '-x, y-1/2, -z-1/2'
 'x-1/2, y, -z-1/2'
 
_cell_length_a     6.6033
_cell_length_b    16.0751
_cell_length_c    30.2216
_cell_angle_alpha  90.000
_cell_angle_beta   90.000
_cell_angle_gamma  90.000
 
_shelx_F_squared_multiplier     1.000
 
loop_
 _refln_index_h
 _refln_index_k
 _refln_index_l
 _refln_F_squared_calc
 _refln_F_squared_meas
 _refln_F_squared_sigma
 _refln_observed_status
   2   0   0     3901.28     3901.14     39.14 o
   4   0   0      125.97      120.31      1.85 o
   6   0   0       69.50       73.04      6.12 o
   2   1   0     3288.98     3067.07     20.24 o
   4   1   0     1252.31     1239.90      9.81 o
   6   1   0        6.12        7.66      2.37 o
   0   2   0    16809.42    15030.21    324.12 o
   2   2   0      531.05      428.59      2.51 o
   4   2   0      127.80      137.64      1.85 o
   6   2   0        1.71        3.47      2.03 o
   2   3   0      722.74      711.77      4.11 o
   4   3   0        1.77        4.42      0.93 o
   6   3   0     1104.58     1186.49     18.23 o
   0   4   0     9556.86     9046.18    114.17 o
   2   4   0     3735.43     3685.85     24.79 o
   4   4   0       87.30       96.90      1.81 o
   6   4   0        8.17        5.38      2.09 o
   2   5   0      431.30      413.41      2.65 o
   4   5   0      181.01      171.41      2.82 o
   6   5   0       15.39       17.98      2.38 o
   0   6   0     2994.78     2804.96     27.79 o
   2   6   0      241.72      287.57      1.82 o
   4   6   0     1554.85     1581.69     23.60 o
   6   6   0       28.95       43.45      2.61 o
   2   7   0    11721.35    12422.61    131.32 o
   4   7   0        8.21        9.08      1.73 o
   6   7   0      179.25      193.26      4.33 o
   0   8   0     1447.52     1264.88     11.96 o
   2   8   0      363.43      387.27      2.69 o
   4   8   0       99.83      116.48      3.05 o
   6   8   0      958.55      988.58     13.63 o
   2   9   0     1295.36     1154.37      8.80 o
   4   9   0      243.90      239.63      5.22 o
   6   9   0      232.06      258.52      7.18 o
   0  10   0     1526.20     1601.94     15.71 o
   2  10   0        4.07        9.71      1.09 o
   4  10   0        7.40        9.62      1.71 o
   6  10   0       43.10       49.92      2.64 o
   2  11   0       95.06       99.51      2.99 o
   4  11   0       35.29       16.09      1.96 o
   6  11   0       68.06       79.66      3.15 o
   0  12   0      537.12      491.04      8.25 o
   2  12   0      941.34      913.58     12.14 o
   4  12   0        0.08       -1.40      1.40 o
   6  12   0       55.58       52.50      2.53 o
   2  13   0     1111.19     1119.33     14.60 o
   4  13   0       42.75       47.60      2.66 o
   0  14   0     2424.59     2232.36     49.38 o
   2  14   0      312.47      301.35      5.50 o
   4  14   0       60.95       72.68      2.70 o
   2  15   0      354.53      381.92      6.52 o
   4  15   0      117.63      152.41      3.38 o
   0  16   0       57.99       70.03      6.04 o
   2  16   0        0.38        0.25      1.26 o
   4  16   0       34.56       44.19      2.16 o
   2  17   0       87.57       90.92      2.73 o
   0  18   0        8.67       10.41      4.32 o
   2  18   0       13.72        5.24      1.38 o
   1   1   1    10041.83     9053.60     55.04 o
   2   1   1     1688.08     1637.11      6.79 o
   3   1   1       57.95       38.85      0.45 o
   4   1   1      703.99      666.20      3.61 o
   5   1   1       91.08       91.12      2.01 o
   6   1   1       26.34       27.72      1.96 o
   7   1   1        8.27       11.22      1.81 o
   0   2   1     9066.24     8438.38     77.52 o
   1   2   1     7351.91     6776.43     37.62 o
   2   2   1      512.25      488.00      2.13 o
   3   2   1     1865.89     1848.68      7.83 o
   4   2   1     2230.43     2309.33     13.77 o
   5   2   1       39.23       41.30      1.56 o
   6   2   1        1.79        3.07      1.45 o
   7   2   1      118.88      148.17      3.52 o
   1   3   1     4265.71     4154.28     21.20 o
   2   3   1      933.73      874.29      3.45 o
   3   3   1     2551.68     2548.89     11.56 o
   4   3   1     1110.02     1150.06      6.56 o
   5   3   1      134.84      135.32      2.42 o
   6   3   1        3.31        5.40      1.47 o
   7   3   1       80.75       87.94      2.45 o
   0   4   1    32441.82    29508.67    425.50 o
   1   4   1     3366.01     3263.46     15.79 o
   2   4   1     2928.98     2814.04     12.43 o
   3   4   1      203.14      203.98      0.99 o
   4   4   1       55.67       62.07      1.10 o
   5   4   1       30.59       28.31      1.48 o
   6   4   1      611.08      624.62      8.99 o
   7   4   1       16.15       17.84      1.93 o
   1   5   1     2836.38     2818.48     13.05 o
   2   5   1     4798.06     5119.29     27.09 o
   3   5   1      203.46      207.94      1.11 o
   4   5   1        2.98        6.17      0.84 o
   5   5   1      244.90      294.85      3.32 o
   6   5   1       94.90      106.70      2.61 o
   7   5   1        2.43        2.62      1.18 o
   0   6   1     3426.44     3399.46     23.97 o
   1   6   1     3488.06     3170.66     14.90 o
   2   6   1      281.84      303.43      1.29 o
   3   6   1      664.80      712.83      3.34 o
   4   6   1       46.33       37.88      1.15 o
   5   6   1      110.97      107.48      2.16 o
   6   6   1      159.80      172.57      2.79 o
   7   6   1        0.43        0.69      1.15 o
   1   7   1      554.59      559.63      2.36 o
   2   7   1     1837.74     1848.31      8.01 o
   3   7   1      338.66      291.72      1.71 o
   4   7   1       88.31       74.49      1.71 o
   5   7   1        0.40        1.50      1.18 o
   6   7   1       15.18       14.08      1.20 o
   7   7   1       18.45       10.76      1.54 o
   0   8   1       28.30       32.03      0.95 o
   1   8   1        1.01        3.24      0.40 o
   2   8   1       29.08       32.38      0.60 o
   3   8   1      181.43      180.21      1.43 o
   4   8   1       17.42       23.33      1.31 o
   5   8   1       28.50       26.37      1.53 o
   6   8   1       19.48       20.15      1.48 o
   7   8   1        0.17       -0.84      1.15 o
   1   9   1      682.41      668.99      3.07 o
   2   9   1      966.09      963.48      5.09 o
   3   9   1      200.09      224.68      2.27 o
   4   9   1        4.69        7.81      1.38 o
   5   9   1      147.41      183.13      3.08 o
   6   9   1      197.89      197.90      3.04 o
   7   9   1       13.15        4.54      1.52 o
   0  10   1       17.65       21.79      0.76 o
   1  10   1     4621.53     4626.56     28.67 o
   2  10   1      176.32      192.34      2.08 o
   3  10   1        0.52        2.59      0.85 o
   4  10   1       33.51       37.71      1.66 o
   5  10   1        1.80        2.78      1.30 o
   6  10   1      145.06      157.47      2.81 o
   1  11   1      346.99      327.00      2.74 o
   2  11   1       57.57       60.98      1.56 o
   3  11   1        2.11        3.14      0.94 o
   4  11   1       13.45       12.58      1.38 o
   5  11   1       12.61       14.43      1.76 o
   6  11   1       39.25       39.42      1.91 o
   0  12   1     2140.30     2092.71     23.67 o
   1  12   1      268.24      243.54      3.02 o
   2  12   1        0.83        1.61      0.95 o
   3  12   1      218.72      209.07      3.20 o
   4  12   1      106.90       91.80      2.59 o
   5  12   1        0.11        0.33      1.34 o
   6  12   1        7.77        2.33      1.25 o
   1  13   1      180.45      183.21      2.65 o
   2  13   1       20.94       23.19      1.46 o
   3  13   1       94.14       82.61      2.23 o
   4  13   1       13.98        8.26      1.32 o
   5  13   1        0.26        1.75      1.55 o
   0  14   1     1561.39     1596.95     22.90 o
   1  14   1        7.50        7.06      1.13 o
   2  14   1        1.10        1.10      1.01 o
   3  14   1       12.42       15.02      1.45 o
   4  14   1       48.69       49.79      1.84 o
   5  14   1        1.53        1.21      1.20 o
   1  15   1       26.23       29.03      1.49 o
   2  15   1       35.30       30.46      1.58 o
   3  15   1       83.18       75.29      2.01 o
   4  15   1        7.94        5.61      1.07 o
   5  15   1       54.86       67.23      2.49 o
   0  16   1      213.90      204.43      6.39 o
   1  16   1        0.19        1.35      0.99 o
   2  16   1        0.51        1.42      1.00 o
   3  16   1       29.12       30.75      1.41 o
   4  16   1        0.32        0.65      0.81 o
   1  17   1       56.33       48.91      1.76 o
   2  17   1        5.03        3.26      1.06 o
   3  17   1        1.32        1.20      0.88 o
   0  18   1       37.18       39.27      3.07 o
   1  18   1        1.20        0.64      1.00 o
   2  18   1       18.99        8.69      1.11 o
   1  19   1        7.42        4.82      1.38 o
   1   0   2     7184.93     6851.19     52.79 o
   2   0   2     5028.38     4808.98     35.78 o
   3   0   2     1024.49     1011.14      5.64 o
   4   0   2      354.05      429.53      3.52 o
   5   0   2      358.98      389.55      8.22 o
   6   0   2       58.21       76.67      3.58 o
   7   0   2       26.15       29.95      3.20 o
   1   1   2     9413.20     8870.39     52.84 o
   2   1   2     2377.61     2403.23     10.43 o
   3   1   2       30.40       35.03      0.46 o
   4   1   2       23.46       31.43      0.69 o
   5   1   2      137.75      148.29      2.86 o
   6   1   2        1.37        2.08      1.46 o
   7   1   2       34.08       36.18      2.27 o
   0   2   2      272.43      223.38      1.51 o
   1   2   2     4203.67     4042.82     19.86 o
   2   2   2      113.47       99.78      0.78 o
   3   2   2       39.10       44.31      0.41 o
   4   2   2      115.08      118.24      1.13 o
   5   2   2        2.02        1.95      0.90 o
   6   2   2        0.75        2.39      1.29 o
   7   2   2        0.00        0.14      1.15 o
   1   3   2     1124.72      933.99      3.85 o
   2   3   2     1035.56      998.31      3.99 o
   3   3   2      272.21      294.06      1.29 o
   4   3   2       40.65       39.79      0.86 o
   5   3   2        0.14        0.37      0.94 o
   6   3   2       69.19       67.37      2.30 o
   7   3   2      105.49      109.25      2.60 o
   0   4   2    18864.16    17949.67    213.01 o
   1   4   2     9023.62     8595.73     53.76 o
   2   4   2      878.35      832.49      3.37 o
   3   4   2     1489.57     1502.92      6.60 o
   4   4   2       31.14       41.81      0.87 o
   5   4   2       32.39       31.01      1.40 o
   6   4   2      247.52      257.60      3.94 o
   7   4   2        0.04        0.74      1.10 o
   1   5   2        9.25       10.08      0.44 o
   2   5   2     2378.08     2344.71     10.60 o
   3   5   2      116.72       84.63      0.73 o
   4   5   2      756.94      701.52      4.82 o
   5   5   2        0.22        0.08      0.88 o
   6   5   2      149.65      146.40      2.74 o
   7   5   2       80.50       81.68      2.10 o
   0   6   2     3429.11     3343.27     22.98 o
   1   6   2     2750.40     2743.16     13.06 o
   2   6   2        0.04        5.11      0.23 o
   3   6   2       68.94       70.20      0.75 o
   4   6   2       85.56       82.12      1.50 o
   5   6   2       34.28       32.91      1.54 o
   6   6   2       11.55       14.88      1.37 o
   7   6   2       12.69       11.46      1.41 o
   1   7   2        0.42        4.05      0.34 o
   2   7   2      152.82      170.62      1.02 o
   3   7   2      220.07      220.37      1.47 o
   4   7   2      399.56      435.70      4.10 o
   5   7   2      808.09      825.65      9.69 o
   6   7   2        3.87        8.52      1.40 o
   7   7   2       39.98       34.63      1.76 o
   0   8   2     8015.76     8062.90     77.12 o
   1   8   2     1261.71     1264.24      5.47 o
   2   8   2     1249.58     1121.97      5.40 o
   3   8   2      209.58      186.34      1.56 o
   4   8   2       51.94       60.08      1.62 o
   5   8   2        1.67        2.64      1.12 o
   6   8   2       25.68       29.58      1.40 o
   7   8   2       12.05        5.04      1.25 o
   1   9   2      143.34      135.54      1.05 o
   2   9   2      815.17      813.47      4.20 o
   3   9   2       29.98       27.74      1.24 o
   4   9   2       47.18       35.34      1.63 o
   5   9   2       35.52       38.78      1.95 o
   6   9   2       22.26       17.46      1.40 o
   7   9   2        2.49        0.31      1.31 o
   0  10   2      184.68      154.05      1.71 o
   1  10   2        1.61        2.66      0.48 o
   2  10   2       69.61       70.53      1.37 o
   3  10   2       63.94       71.74      1.93 o
   4  10   2       54.78       47.29      1.87 o
   5  10   2       46.65       40.25      1.97 o
   6  10   2        1.66        0.63      1.05 o
   1  11   2       32.21       26.51      0.89 o
   2  11   2       41.58       40.83      1.25 o
   3  11   2      167.69      172.51      2.65 o
   4  11   2      202.75      220.08      3.53 o
   5  11   2        1.34        3.17      1.53 o
   6  11   2        4.61        0.99      0.92 o
   0  12   2     2117.90     2171.72     26.69 o
   1  12   2      130.31      118.42      2.05 o
   2  12   2      272.45      265.60      3.33 o
   3  12   2       20.40       20.44      1.45 o
   4  12   2        6.39        4.59      1.31 o
   5  12   2       42.86       50.69      2.10 o
   6  12   2        0.12       -0.26      1.01 o
   1  13   2       56.05       56.26      1.73 o
   2  13   2      710.14      699.62      6.80 o
   3  13   2      250.08      252.80      3.61 o
   4  13   2        1.60        1.98      1.11 o
   5  13   2       24.40       27.98      1.97 o
   0  14   2       95.32      104.62      3.61 o
   1  14   2        6.23        6.97      1.32 o
   2  14   2       95.79      102.18      2.26 o
   3  14   2      150.20      138.34      2.55 o
   4  14   2        2.24        1.02      1.25 o
   5  14   2        0.00       -0.84      1.13 o
   1  15   2      614.90      624.06      6.79 o
   2  15   2       58.18       61.52      1.96 o
   3  15   2       15.33       25.16      1.37 o
   4  15   2        2.13        1.24      1.02 o
   5  15   2       22.97       16.43      2.18 o
   0  16   2      183.86      172.08      4.05 o
   1  16   2       93.21       89.95      2.19 o
   2  16   2       23.24       26.91      1.64 o
   3  16   2        1.12       -0.89      0.93 o
   4  16   2        0.02        0.23      0.74 o
   1  17   2        6.41        6.56      1.20 o
   2  17   2       27.94       30.62      1.37 o
   3  17   2        1.94       -0.18      0.72 o
   0  18   2        5.92        3.45      1.71 o
   1  18   2        1.40       -0.09      0.92 o
   2  18   2       20.22       18.75      1.36 o
   1  19   2       10.51        4.89      1.30 o
   1   1   3     1013.16      962.20      3.65 o
   2   1   3      361.20      319.29      1.43 o
   3   1   3        4.37        3.72      0.23 o
   4   1   3      286.40      296.56      1.73 o
   5   1   3       27.05       34.21      1.50 o
   6   1   3       40.51       46.43      2.20 o
   7   1   3        1.26        2.89      1.37 o
   0   2   3     2232.09     2193.40     13.15 o
   1   2   3     3761.35     3324.05     16.22 o
   2   2   3     5169.19     5010.34     26.80 o
   3   2   3       16.88        9.10      0.23 o
   4   2   3     1121.27     1178.65      5.97 o
   5   2   3      356.35      368.87      4.00 o
   6   2   3        2.02        1.89      1.43 o
   7   2   3        0.72        1.08      1.19 o
   1   3   3     8254.06     7832.95     47.28 o
   2   3   3      192.95      211.33      1.11 o
   3   3   3      703.27      602.84      2.49 o
   4   3   3       66.15       62.25      1.00 o
   5   3   3        8.88        5.92      1.10 o
   6   3   3        4.39        7.86      1.62 o
   7   3   3       37.06       39.34      1.98 o
   0   4   3     6154.99     6416.64     53.26 o
   1   4   3      133.23      126.17      0.91 o
   2   4   3      363.71      373.44      1.72 o
   3   4   3       14.02       16.74      0.42 o
   4   4   3       47.71       41.93      0.89 o
   5   4   3       30.85       43.48      1.59 o
   6   4   3      102.49      110.13      2.58 o
   7   4   3        1.70        1.98      1.29 o
   1   5   3     1624.59     1713.08      7.17 o
   2   5   3        8.44       11.31      0.29 o
   3   5   3      110.54      141.98      0.92 o
   4   5   3      692.47      727.64      5.05 o
   5   5   3       51.02       43.25      1.51 o
   6   5   3        1.53        2.15      1.06 o
   7   5   3       43.32       45.18      3.18 o
   0   6   3      563.05      584.21      3.64 o
   1   6   3     3783.36     3652.76     18.32 o
   2   6   3      214.71      207.00      1.14 o
   3   6   3       71.05       75.70      0.76 o
   4   6   3      116.87      103.85      1.65 o
   5   6   3      359.37      375.78      4.41 o
   6   6   3        0.91        0.60      1.03 o
   7   6   3        0.99        1.52      1.12 o
   1   7   3      271.96      289.47      1.38 o
   2   7   3      738.31      770.29      3.54 o
   3   7   3     1148.95     1197.99      6.09 o
   4   7   3      126.52      124.19      2.25 o
   5   7   3      268.19      269.75      3.44 o
   6   7   3       93.87      105.07      2.24 o
   7   7   3        4.16        1.81      0.96 o
   0   8   3      429.91      453.38      2.92 o
   1   8   3      344.04      355.25      1.74 o
   2   8   3      144.92      148.80      1.10 o
   3   8   3     1006.56      935.06      5.75 o
   4   8   3      216.74      231.69      3.48 o
   5   8   3      129.53      127.07      2.45 o
   6   8   3        0.74        0.54      0.91 o
   7   8   3        0.00        0.63      1.03 o
   1   9   3      495.07      551.38      2.62 o
   2   9   3     1016.51      972.36      5.07 o
   3   9   3      176.12      153.78      2.37 o
   4   9   3       88.25       79.79      2.22 o
   5   9   3        6.21        9.10      1.42 o
   6   9   3        2.09        1.52      1.07 o
   7   9   3        6.04        2.11      2.11 o
   0  10   3       36.49       46.09      0.92 o
   1  10   3      288.68      247.03      1.58 o
   2  10   3      127.73      109.42      1.53 o
   3  10   3      861.06      845.44      7.85 o
   4  10   3       66.51       56.95      2.04 o
   5  10   3       48.92       50.56      2.28 o
   6  10   3        0.21        0.11      0.97 o
   1  11   3      567.62      531.31      3.80 o
   2  11   3      188.12      180.34      2.42 o
   3  11   3      666.81      663.72      6.66 o
   4  11   3        8.42        8.80      1.38 o
   5  11   3        0.90        0.65      1.23 o
   6  11   3       25.13       20.69      1.98 o
   0  12   3      263.83      249.15      3.40 o
   1  12   3       80.15       76.06      1.48 o
   2  12   3        1.74        2.46      0.85 o
   3  12   3      149.20      132.85      2.52 o
   4  12   3        1.64       -0.04      1.14 o
   5  12   3        9.48       12.05      1.71 o
   6  12   3        6.11        2.64      1.09 o
   1  13   3       54.70       48.48      1.73 o
   2  13   3        0.09       -0.05      0.90 o
   3  13   3       72.49       71.25      2.14 o
   4  13   3        3.05        6.31      1.25 o
   5  13   3        1.57        2.52      1.25 o
   0  14   3      565.07      562.41      8.98 o
   1  14   3      434.03      436.34      4.67 o
   2  14   3       13.94       17.79      1.30 o
   3  14   3      355.32      337.63      4.36 o
   4  14   3        3.92        2.22      1.10 o
   5  14   3        6.37        3.44      1.23 o
   1  15   3      130.46      163.91      2.85 o
   2  15   3      167.83      167.78      2.63 o
   3  15   3      104.42      105.96      2.35 o
   4  15   3       10.64        5.87      1.14 o
   0  16   3      284.03      279.43      5.50 o
   1  16   3       10.04       10.95      1.24 o
   2  16   3      155.39      159.42      2.71 o
   3  16   3        4.31        6.73      1.09 o
   4  16   3        5.51        3.95      1.06 o
   1  17   3        3.46        2.15      1.05 o
   2  17   3       51.25       46.63      1.77 o
   3  17   3       23.68       21.28      1.27 o
   0  18   3       34.88       36.91      2.29 o
   1  18   3        1.88        1.03      0.83 o
   2  18   3       46.88       51.50      1.80 o
   1  19   3        0.12        0.63      1.06 o
   0   0   4    22585.23    19916.62    319.22 o
   1   0   4     4187.67     4197.06     29.31 o
   2   0   4      817.72      793.16      4.47 o
   3   0   4     2110.57     2253.36     14.60 o
   4   0   4       99.08       91.97      1.28 o
   5   0   4       21.52       24.60      2.40 o
   6   0   4      218.47      221.81      5.23 o
   7   0   4       36.37       39.98      2.92 o
   1   1   4     1712.68     1625.04      6.38 o
   2   1   4      554.73      545.32      2.34 o
   3   1   4      188.43      179.36      0.98 o
   4   1   4       25.66       21.57      0.60 o
   5   1   4       83.86       85.74      1.75 o
   6   1   4        5.19        3.25      1.32 o
   7   1   4       15.87       13.61      1.61 o
   0   2   4      946.64      752.94      5.56 o
   1   2   4     2666.37     2735.98     13.14 o
   2   2   4      208.32      232.41      1.29 o
   3   2   4      171.42      165.45      0.92 o
   4   2   4       60.48       68.43      0.78 o
   5   2   4       21.98       24.50      1.36 o
   6   2   4        0.55       -0.10      1.44 o
   7   2   4       95.16       94.27      2.47 o
   1   3   4    22468.80    21122.01    188.88 o
   2   3   4     1896.31     1832.24      7.79 o
   3   3   4     1441.69     1416.36      6.21 o
   4   3   4      147.28      148.90      1.19 o
   5   3   4      148.87      160.08      2.50 o
   6   3   4      224.59      238.88      3.83 o
   7   3   4       15.01       10.61      1.66 o
   0   4   4    23013.39    21048.98    265.65 o
   1   4   4    10611.22    10215.50     68.55 o
   2   4   4       49.74       44.08      0.49 o
   3   4   4      205.53      250.80      1.44 o
   4   4   4       31.28       37.28      0.81 o
   5   4   4      141.77      155.21      2.47 o
   6   4   4       40.52       47.76      1.79 o
   7   4   4        9.55        8.10      1.37 o
   1   5   4     5429.42     5102.55     27.19 o
   2   5   4     1435.11     1397.73      5.83 o
   3   5   4      254.82      227.20      1.28 o
   4   5   4      317.90      289.69      2.63 o
   5   5   4       26.28       34.07      1.39 o
   6   5   4        8.39        6.29      1.21 o
   7   5   4        8.61        6.09      1.42 o
   0   6   4     2276.75     2266.70     14.70 o
   1   6   4     1787.43     1774.11      7.68 o
   2   6   4     2223.29     2214.18     10.18 o
   3   6   4       47.38       51.95      0.67 o
   4   6   4      102.48      105.64      1.71 o
   5   6   4      763.46      765.45      9.01 o
   6   6   4       45.92       44.88      1.83 o
   7   6   4        0.41        0.27      1.02 o
   1   7   4     1826.68     1971.83      8.69 o
   2   7   4       98.86      139.19      0.99 o
   3   7   4       47.74       47.47      0.80 o
   4   7   4      113.94      144.19      2.19 o
   5   7   4      311.21      316.55      3.75 o
   6   7   4        0.33        1.90      1.15 o
   7   7   4        6.33        1.94      0.96 o
   0   8   4     3538.71     3680.50     27.53 o
   1   8   4       50.79       39.36      0.53 o
   2   8   4     2027.40     2007.23     10.11 o
   3   8   4     1922.58     1954.76     13.34 o
   4   8   4        0.31        0.69      1.05 o
   5   8   4        4.77        4.51      1.27 o
   6   8   4       56.57       62.23      1.99 o
   7   8   4        2.42        0.78      1.04 o
   1   9   4      168.62      190.52      1.32 o
   2   9   4       50.24       52.00      0.85 o
   3   9   4       61.20       49.29      1.42 o
   4   9   4       96.41       92.70      2.11 o
   5   9   4      211.65      218.97      3.68 o
   6   9   4       31.55       34.14      1.68 o
   0  10   4       13.35       16.41      0.72 o
   1  10   4      298.72      302.65      1.93 o
   2  10   4       29.08       24.52      0.87 o
   3  10   4       98.52       95.18      2.02 o
   4  10   4       51.86       41.71      1.88 o
   5  10   4        2.96        2.72      1.43 o
   6  10   4        0.75        0.33      0.94 o
   1  11   4      721.76      685.09      4.62 o
   2  11   4      247.08      227.95      2.45 o
   3  11   4      218.66      218.20      2.98 o
   4  11   4       42.41       47.39      1.93 o
   5  11   4       36.00       40.33      2.03 o
   6  11   4       11.87        6.47      1.07 o
   0  12   4     1810.93     1759.52     19.05 o
   1  12   4     1726.83     1692.69     13.07 o
   2  12   4       74.35       77.74      1.70 o
   3  12   4        1.16        2.20      1.00 o
   4  12   4       50.32       58.66      2.11 o
   5  12   4        3.80        4.24      1.27 o
   6  12   4        0.25        0.74      0.96 o
   1  13   4       21.47       20.29      1.22 o
   2  13   4        0.26        1.14      0.89 o
   3  13   4       39.47       42.18      1.73 o
   4  13   4      103.29      100.69      2.36 o
   5  13   4        0.37        0.00      1.17 o
   0  14   4     1272.63     1326.70     16.45 o
   1  14   4      941.97      969.06      8.59 o
   2  14   4        0.13        0.66      0.95 o
   3  14   4        8.27        5.60      1.20 o
   4  14   4      168.51      156.48      2.77 o
   5  14   4        0.09       -0.32      1.15 o
   1  15   4      703.06      741.81      6.82 o
   2  15   4       45.09       45.17      1.62 o
   3  15   4       55.14       55.14      1.76 o
   4  15   4        0.18       -0.04      0.91 o
   0  16   4       18.62       22.25      2.21 o
   1  16   4      476.75      489.83      4.90 o
   2  16   4      215.54      219.22      2.85 o
   3  16   4        0.06        0.16      0.84 o
   4  16   4        0.26       -0.18      0.84 o
   1  17   4       11.47        9.93      1.11 o
   2  17   4      128.99      142.63      2.45 o
   3  17   4       12.80        9.48      1.02 o
   0  18   4        0.48       -0.03      1.35 o
   1  18   4        3.15        0.14      0.87 o
   2  18   4        0.04        0.65      0.90 o
   1  19   4       54.79       73.11      2.48 o
   1   1   5     9105.95     9089.17     55.60 o
   2   1   5      117.86      101.86      0.68 o
   3   1   5     2606.32     2645.17     12.45 o
   4   1   5     1038.32     1069.48      5.53 o
   5   1   5        2.58        3.19      1.08 o
   6   1   5      193.58      220.29      3.48 o
   7   1   5       83.57       96.24      2.49 o
   0   2   5     4918.93     4788.62     36.93 o
   1   2   5    64451.50    58234.98    774.33 o
   2   2   5      795.75      661.45      2.92 o
   3   2   5      339.65      342.36      1.64 o
   4   2   5      337.96      348.00      2.05 o
   5   2   5        3.10        1.57      0.98 o
   6   2   5        1.36        1.37      1.31 o
   7   2   5       87.08       89.91      2.54 o
   1   3   5     2524.41     2427.76     10.85 o
   2   3   5      727.22      786.78      3.19 o
   3   3   5      444.17      384.67      1.74 o
   4   3   5       46.49       52.82      0.77 o
   5   3   5       31.80       30.70      1.45 o
   6   3   5       14.82       17.59      1.77 o
   7   3   5      122.90      118.90      2.60 o
   0   4   5      348.23      274.62      2.25 o
   1   4   5      347.18      288.80      1.45 o
   2   4   5      329.25      345.91      1.64 o
   3   4   5      465.35      517.91      2.38 o
   4   4   5      165.50      144.59      1.34 o
   5   4   5      305.10      319.02      3.83 o
   6   4   5       86.58       81.28      2.02 o
   7   4   5       11.75        8.61      1.32 o
   1   5   5       92.75       87.40      0.68 o
   2   5   5     2629.89     2759.23     13.27 o
   3   5   5      325.48      326.36      1.70 o
   4   5   5       65.37       78.04      1.23 o
   5   5   5      229.41      208.22      2.95 o
   6   5   5        8.05        5.46      1.15 o
   7   5   5        1.94        1.02      1.28 o
   0   6   5     1917.05     1644.51     10.50 o
   1   6   5      191.80      214.08      1.14 o
   2   6   5     1466.94     1317.33      5.66 o
   3   6   5      172.86      177.05      1.10 o
   4   6   5       14.30       16.19      0.94 o
   5   6   5      332.85      336.31      3.81 o
   6   6   5       21.91       30.27      1.68 o
   7   6   5       18.44       14.71      1.83 o
   1   7   5      169.37      118.57      0.75 o
   2   7   5     1221.01     1213.34      5.39 o
   3   7   5      682.16      641.19      3.25 o
   4   7   5       82.72       83.67      1.62 o
   5   7   5       84.85       98.70      2.22 o
   6   7   5        0.04        0.48      1.01 o
   7   7   5        0.00       -0.04      0.92 o
   0   8   5     2035.12     2054.19     14.05 o
   1   8   5     1071.26     1177.98      5.40 o
   2   8   5       72.12       76.03      0.88 o
   3   8   5       38.17       33.43      0.90 o
   4   8   5      141.89      145.83      2.50 o
   5   8   5      336.88      369.41      4.45 o
   6   8   5       18.99       21.88      1.45 o
   7   8   5        3.88        1.36      1.26 o
   1   9   5      572.82      542.55      2.80 o
   2   9   5        6.24        3.93      0.49 o
   3   9   5      100.42       95.45      1.83 o
   4   9   5       32.65       27.77      1.79 o
   5   9   5       31.10       27.40      1.73 o
   6   9   5       36.99       29.54      1.53 o
   0  10   5      123.24      201.66      1.82 o
   1  10   5      127.14      123.66      1.24 o
   2  10   5      446.65      462.79      3.43 o
   3  10   5       25.37       24.22      1.46 o
   4  10   5      245.58      237.06      3.83 o
   5  10   5      354.14      348.03      5.24 o
   6  10   5       83.14       70.42      2.40 o
   1  11   5      659.33      650.35      4.62 o
   2  11   5       12.47       13.76      1.06 o
   3  11   5      416.46      417.85      4.31 o
   4  11   5      429.05      420.51      5.42 o
   5  11   5       10.54       10.60      1.50 o
   6  11   5       52.95       51.66      1.65 o
   0  12   5      961.63     1003.89     10.46 o
   1  12   5       15.70       22.79      1.14 o
   2  12   5       41.86       46.01      1.63 o
   3  12   5      419.54      428.05      4.64 o
   4  12   5       15.87       15.50      1.55 o
   5  12   5       46.73       45.81      1.89 o
   6  12   5        0.83       -0.68      1.33 o
   1  13   5        1.03        0.98      0.85 o
   2  13   5      209.90      209.03      2.66 o
   3  13   5        1.07        2.93      1.02 o
   4  13   5       77.50       85.46      2.18 o
   5  13   5       17.57       17.77      2.49 o
   0  14   5      937.99     1002.90     12.23 o
   1  14   5       68.33       68.33      1.93 o
   2  14   5      177.17      183.59      2.81 o
   3  14   5       24.90       29.58      1.50 o
   4  14   5      107.77      119.09      2.47 o
   5  14   5        7.58        3.74      1.22 o
   1  15   5      289.21      294.72      3.85 o
   2  15   5       19.07       15.60      1.38 o
   3  15   5       10.35       11.43      1.29 o
   4  15   5        0.68        0.77      1.01 o
   0  16   5       21.19       26.42      2.19 o
   1  16   5      324.35      313.22      4.01 o
   2  16   5        2.03        1.87      0.92 o
   3  16   5        0.38        1.19      0.95 o
   4  16   5        4.90        2.56      0.95 o
   1  17   5      104.34       98.27      2.04 o
   2  17   5        0.68        0.86      0.92 o
   3  17   5        9.95        5.71      1.00 o
   0  18   5       10.70        3.69      1.37 o
   1  18   5       47.95       55.60      1.55 o
   2  18   5       26.87       17.94      1.74 o
   1  19   5       27.86       31.93      1.90 o
   0   0   6    34295.84    32498.15    712.76 o
   1   0   6       13.56       14.64      0.77 o
   2   0   6      356.85      361.99      2.46 o
   3   0   6      308.09      318.25      2.17 o
   4   0   6       29.46       44.46      1.03 o
   5   0   6        0.95        2.03      1.79 o
   6   0   6      673.33      674.19     12.18 o
   7   0   6        2.51        0.25      1.55 o
   1   1   6       16.87       42.18      0.60 o
   2   1   6      694.69      623.56      2.58 o
   3   1   6     5038.70     5155.95     29.30 o
   4   1   6      489.21      494.33      2.82 o
   5   1   6        3.80        1.29      1.05 o
   6   1   6       83.92       83.19      2.76 o
   7   1   6      105.66      109.60      2.46 o
   0   2   6      112.09       91.72      2.04 o
   1   2   6    52291.76    46813.79    540.94 o
   2   2   6     1883.25     1926.80      8.57 o
   3   2   6      288.28      261.96      1.38 o
   4   2   6       19.35       19.38      0.66 o
   5   2   6      175.66      169.71      2.52 o
   6   2   6      102.88      107.95      2.79 o
   7   2   6        6.24        7.39      1.37 o
   1   3   6       19.07       28.64      0.48 o
   2   3   6     2444.64     2458.01     11.33 o
   3   3   6     2146.74     2302.50     11.56 o
   4   3   6       82.94       87.41      1.01 o
   5   3   6      118.72      110.70      2.11 o
   6   3   6      187.86      197.18      3.09 o
   7   3   6       24.86       19.61      1.48 o
   0   4   6     2255.71     2248.34     14.79 o
   1   4   6     4535.17     4493.68     23.38 o
   2   4   6     1419.06     1404.15      5.99 o
   3   4   6     2305.04     2180.30     10.81 o
   4   4   6       44.68       39.63      0.78 o
   5   4   6       26.30       30.64      1.46 o
   6   4   6       53.19       49.13      1.66 o
   7   4   6        2.58        2.40      1.13 o
   1   5   6      283.43      313.63      1.45 o
   2   5   6     2744.84     2957.78     14.43 o
   3   5   6      134.10      159.28      1.06 o
   4   5   6       25.58       29.99      0.87 o
   5   5   6      569.07      559.53      6.18 o
   6   5   6        0.02        0.02      0.87 o
   7   5   6        0.04        0.05      1.02 o
   0   6   6     2349.71     2226.84     14.35 o
   1   6   6     7323.15     7793.63     49.23 o
   2   6   6      160.28      146.87      0.95 o
   3   6   6      384.98      392.09      2.02 o
   4   6   6        7.95        5.47      0.85 o
   5   6   6      594.91      593.53      5.73 o
   6   6   6        2.53        1.65      1.20 o
   7   6   6       14.03       13.63      1.40 o
   1   7   6      707.18      671.44      2.75 o
   2   7   6      407.81      473.16      2.24 o
   3   7   6     2025.62     2061.72     11.41 o
   4   7   6      171.92      189.34      2.25 o
   5   7   6        8.46        5.61      1.20 o
   6   7   6       29.47       34.30      1.66 o
   7   7   6        0.22       -0.09      1.19 o
   0   8   6     3278.70     3398.68     25.74 o
   1   8   6     3549.49     3414.45     19.56 o
   2   8   6      266.91      239.49      1.44 o
   3   8   6        2.05        2.59      0.65 o
   4   8   6      190.78      185.35      2.59 o
   5   8   6       45.79       55.88      1.89 o
   6   8   6       62.82       71.23      1.99 o
   7   8   6        6.91        2.45      1.83 o
   1   9   6      799.99      834.52      4.27 o
   2   9   6      102.54      105.53      1.07 o
   3   9   6      443.39      408.35      3.78 o
   4   9   6       57.00       53.13      1.73 o
   5   9   6       11.67        8.48      1.39 o
   6   9   6        5.40        6.02      1.22 o
   0  10   6        0.06        1.80      0.66 o
   1  10   6       96.06       87.52      1.14 o
   2  10   6      194.44      197.77      1.91 o
   3  10   6      684.15      719.37      6.84 o
   4  10   6      102.35       99.35      2.17 o
   5  10   6        5.44        6.85      1.51 o
   6  10   6        0.07        0.30      0.98 o
   1  11   6       10.79        7.91      0.81 o
   2  11   6      279.55      274.32      2.86 o
   3  11   6      517.92      553.29      5.79 o
   4  11   6      121.92      111.86      2.51 o
   5  11   6       16.71       23.52      1.64 o
   6  11   6       16.98       10.68      1.53 o
   0  12   6       20.13       18.55      1.55 o
   1  12   6       11.60       11.80      0.99 o
   2  12   6       32.22       31.52      1.32 o
   3  12   6       26.17       31.77      1.45 o
   4  12   6       17.00       21.01      1.61 o
   5  12   6       73.59       84.06      2.28 o
   6  12   6        3.08        2.08      1.20 o
   1  13   6      410.22      418.23      3.73 o
   2  13   6        7.85        7.15      1.01 o
   3  13   6      253.70      242.59      3.11 o
   4  13   6      112.19      106.90      2.44 o
   5  13   6        0.38       -0.25      0.90 o
   0  14   6      835.95      824.29     10.10 o
   1  14   6        1.21        2.03      0.90 o
   2  14   6       28.57       34.12      1.41 o
   3  14   6       39.46       47.27      1.78 o
   4  14   6        8.78        8.98      1.16 o
   5  14   6        3.74        0.88      0.98 o
   1  15   6       12.63       16.45      1.24 o
   2  15   6        0.17        0.17      0.98 o
   3  15   6        8.59        9.00      1.18 o
   4  15   6      105.22      113.60      2.29 o
   0  16   6      171.23      159.29      3.26 o
   1  16   6      442.51      441.36      4.84 o
   2  16   6       41.44       37.37      1.58 o
   3  16   6        0.61        0.24      0.89 o
   4  16   6        2.85        1.70      0.99 o
   1  17   6       38.06       40.17      1.59 o
   2  17   6        3.43        2.05      0.85 o
   3  17   6       21.62       29.59      1.26 o
   0  18   6       15.71       13.49      1.58 o
   1  18   6        0.60        0.59      0.74 o
   2  18   6       21.60       22.00      1.93 o
   1   1   7    26929.52    25631.46    240.77 o
   2   1   7     4074.63     4001.09     19.86 o
   3   1   7      122.30      158.88      1.04 o
   4   1   7      429.64      428.67      2.50 o
   5   1   7      396.20      406.53      4.14 o
   6   1   7       28.13       39.19      1.91 o
   7   1   7       13.35       13.16      1.28 o
   0   2   7      661.73      607.63      4.91 o
   1   2   7     1082.29     1226.65      5.16 o
   2   2   7     6541.49     6595.34     39.03 o
   3   2   7        0.75        1.29      0.32 o
   4   2   7       41.56       42.02      0.82 o
   5   2   7       91.53       97.48      2.10 o
   6   2   7        0.27        0.31      1.13 o
   7   2   7       59.33       63.07      2.03 o
   1   3   7     2199.42     2240.41      9.97 o
   2   3   7      483.47      435.45      1.96 o
   3   3   7     1147.06     1133.66      5.20 o
   4   3   7      279.00      274.77      1.78 o
   5   3   7       94.57       89.27      1.97 o
   6   3   7        4.02        5.67      1.22 o
   7   3   7        2.29        1.68      1.05 o
   0   4   7     2021.85     1981.50     16.08 o
   1   4   7      494.04      426.91      1.87 o
   2   4   7       15.59       30.50      0.49 o
   3   4   7     1598.50     1629.70      7.64 o
   4   4   7      262.26      274.20      1.93 o
   5   4   7       38.99       41.93      1.64 o
   6   4   7       21.39       18.95      1.46 o
   7   4   7       64.35       72.35      2.29 o
   1   5   7     1633.53     1636.08      6.94 o
   2   5   7      793.26      743.09      3.19 o
   3   5   7      884.17      960.15      4.35 o
   4   5   7      253.34      258.83      2.18 o
   5   5   7       72.42       77.65      1.78 o
   6   5   7        8.18       13.09      1.29 o
   7   5   7        8.71        4.96      1.47 o
   0   6   7     1848.27     1524.12      9.68 o
   1   6   7     5410.44     5573.86     32.36 o
   2   6   7     2895.89     2845.89     13.94 o
   3   6   7        1.96        1.52      0.41 o
   4   6   7        5.46        6.45      0.98 o
   5   6   7       60.53       60.67      2.11 o
   6   6   7       34.82       35.79      1.80 o
   7   6   7        0.02        0.29      0.78 o
   1   7   7       18.31       18.38      0.46 o
   2   7   7      568.13      690.95      3.29 o
   3   7   7       95.35       74.75      0.96 o
   4   7   7      121.99      114.12      1.80 o
   5   7   7      111.91       90.30      2.15 o
   6   7   7        0.05        0.73      1.00 o
   7   7   7        2.12        1.09      1.48 o
   0   8   7      122.80       78.27      1.06 o
   1   8   7      566.27      685.57      3.44 o
   2   8   7       22.99       19.29      0.58 o
   3   8   7      101.66       97.47      1.45 o
   4   8   7       47.67       54.46      1.73 o
   5   8   7      531.77      572.66      7.33 o
   6   8   7       12.57        9.52      1.55 o
   7   8   7       10.92        4.45      1.99 o
   1   9   7       58.94       61.32      0.93 o
   2   9   7       25.07       23.97      0.72 o
   3   9   7       34.71       34.07      1.32 o
   4   9   7      681.12      722.15      7.22 o
   5   9   7      345.65      360.52      5.08 o
   6   9   7       11.08       18.66      1.64 o
   0  10   7     2050.09     1940.47     15.94 o
   1  10   7      794.48      807.92      4.91 o
   2  10   7      223.73      219.80      2.13 o
   3  10   7       54.49       59.59      1.93 o
   4  10   7      105.09      111.94      2.32 o
   5  10   7       89.16       95.04      2.62 o
   6  10   7       33.57       36.78      2.91 o
   1  11   7      305.59      277.02      2.57 o
   2  11   7      238.09      259.54      2.81 o
   3  11   7       23.73       18.15      1.33 o
   4  11   7       39.73       39.04      1.68 o
   5  11   7        6.64        6.98      1.33 o
   6  11   7        0.04        0.71      1.09 o
   0  12   7       27.70       32.64      1.98 o
   1  12   7      129.24      125.08      1.91 o
   2  12   7      247.92      248.07      2.71 o
   3  12   7      197.75      215.44      3.00 o
   4  12   7       11.04       11.38      1.25 o
   5  12   7       10.34       10.94      1.35 o
   6  12   7        5.65        4.03      1.47 o
   1  13   7       80.17       90.48      1.71 o
   2  13   7      162.47      167.62      2.36 o
   3  13   7        0.51        0.31      0.92 o
   4  13   7       65.85       79.57      2.00 o
   5  13   7       15.53       16.11      1.38 o
   0  14   7       32.83       28.77      1.96 o
   1  14   7       21.60       23.99      1.22 o
   2  14   7       60.77       61.77      1.69 o
   3  14   7      193.31      201.14      2.66 o
   4  14   7        3.84        5.31      1.00 o
   5  14   7       13.92        5.46      1.43 o
   1  15   7        8.63        6.63      1.19 o
   2  15   7        0.61        2.67      1.01 o
   3  15   7       83.14       73.61      1.71 o
   4  15   7       21.91       19.94      1.18 o
   0  16   7       41.82       55.80      2.27 o
   1  16   7       21.71       26.03      1.58 o
   2  16   7       63.83       60.36      1.58 o
   3  16   7        8.18        2.94      0.99 o
   4  16   7        6.46        2.51      1.30 o
   1  17   7       27.69       24.65      1.30 o
   2  17   7      124.06      127.33      2.28 o
   3  17   7        1.16        0.88      0.80 o
   0  18   7      155.35      155.80      3.15 o
   1  18   7        3.52        0.82      0.77 o
   2  18   7       17.84       16.08      1.66 o
   0   0   8     1382.31     1295.89     11.98 o
   1   0   8    44074.69    41503.00    692.34 o
   2   0   8       65.79       64.20      0.80 o
   3   0   8     3459.04     3854.97     28.91 o
   4   0   8        3.36        3.19      0.81 o
   5   0   8       29.86       32.07      1.99 o
   6   0   8        4.67        6.18      1.99 o
   7   0   8        3.35        3.14      2.33 o
   1   1   8    22031.15    20679.29    178.56 o
   2   1   8      692.13      702.86      2.81 o
   3   1   8       49.51       31.26      0.56 o
   4   1   8        2.18        2.56      0.51 o
   5   1   8      369.45      397.10      4.25 o
   6   1   8       87.20       79.77      2.38 o
   7   1   8        2.27        2.94      1.34 o
   0   2   8     2996.58     3014.21     20.46 o
   1   2   8       31.86       39.58      0.45 o
   2   2   8     3265.78     3428.15     16.79 o
   3   2   8      332.73      309.07      1.67 o
   4   2   8        2.69        2.72      0.56 o
   5   2   8       88.82      106.49      2.41 o
   6   2   8       10.07       13.71      1.36 o
   7   2   8       42.79       42.58      2.15 o
   1   3   8       95.72      110.16      0.92 o
   2   3   8      187.04      186.95      1.05 o
   3   3   8     1143.22     1158.85      5.25 o
   4   3   8        5.74        7.13      0.61 o
   5   3   8      898.62      965.19      8.83 o
   6   3   8      167.07      175.52      2.73 o
   7   3   8       75.54       84.01      2.85 o
   0   4   8    10353.03    10920.71    112.67 o
   1   4   8     4606.59     4609.70     24.22 o
   2   4   8     1060.36     1115.94      4.59 o
   3   4   8     1915.87     1965.53      9.51 o
   4   4   8       42.81       50.20      0.85 o
   5   4   8      108.53      102.38      2.29 o
   6   4   8      101.12       99.77      3.61 o
   7   4   8       12.35        8.48      1.66 o
   1   5   8     1244.79     1226.45      5.25 o
   2   5   8      399.41      313.54      1.49 o
   3   5   8       13.24       11.59      0.44 o
   4   5   8       93.20       81.96      1.31 o
   5   5   8        3.13        3.71      1.03 o
   6   5   8        2.00        1.57      1.14 o
   7   5   8        3.09        1.74      1.50 o
   0   6   8     2885.11     2872.76     20.04 o
   1   6   8      174.33      174.73      0.94 o
   2   6   8       26.70       32.40      0.51 o
   3   6   8      133.92      133.02      1.16 o
   4   6   8        5.90        4.12      0.82 o
   5   6   8        0.34        0.18      0.93 o
   6   6   8       23.46       30.83      1.90 o
   7   6   8        2.52        2.09      1.09 o
   1   7   8     2890.52     3110.94     16.70 o
   2   7   8     1467.16     1603.63      8.06 o
   3   7   8      584.99      617.27      3.79 o
   4   7   8      223.84      229.55      2.74 o
   5   7   8      143.88      158.37      2.70 o
   6   7   8        2.54        1.34      1.20 o
   7   7   8        0.02       -0.24      1.59 o
   0   8   8      271.70      278.35      2.33 o
   1   8   8     1296.27     1295.62      6.45 o
   2   8   8        3.88        4.65      0.46 o
   3   8   8      650.63      644.13      5.40 o
   4   8   8        3.14        4.21      1.08 o
   5   8   8       83.53      102.17      2.25 o
   6   8   8        0.08       -0.99      1.22 o
   7   8   8        2.07        1.31      1.96 o
   1   9   8      698.32      686.76      3.71 o
   2   9   8      814.19      896.02      5.13 o
   3   9   8       32.90       34.11      1.43 o
   4   9   8        3.95        4.30      1.03 o
   5   9   8       22.02       19.13      1.51 o
   6   9   8        9.72        5.77      1.42 o
   0  10   8     1461.91     1496.64     12.61 o
   1  10   8      144.27      139.05      1.45 o
   2  10   8       55.88       44.76      1.17 o
   3  10   8      144.12      135.92      2.44 o
   4  10   8      221.59      207.37      3.37 o
   5  10   8       89.75       77.15      2.23 o
   6  10   8        0.45        0.57      1.06 o
   1  11   8      213.71      212.66      2.52 o
   2  11   8       60.66       62.88      1.44 o
   3  11   8      279.88      325.69      3.99 o
   4  11   8       36.70       39.05      1.63 o
   5  11   8        0.09        1.02      1.08 o
   6  11   8        1.40        0.07      1.00 o
   0  12   8        0.71        2.90      1.41 o
   1  12   8       22.92       22.20      1.17 o
   2  12   8       66.35       56.62      1.42 o
   3  12   8        7.14        9.54      1.31 o
   4  12   8      216.69      210.35      3.09 o
   5  12   8        0.28        0.67      0.92 o
   1  13   8      196.07      191.40      2.40 o
   2  13   8       97.37      102.32      2.19 o
   3  13   8       70.52       76.92      1.94 o
   4  13   8        5.21        6.93      1.10 o
   5  13   8        9.03        3.12      0.90 o
   0  14   8      140.74      161.28      3.46 o
   1  14   8      150.44      132.19      2.17 o
   2  14   8       41.88       44.35      1.56 o
   3  14   8        6.43        4.77      1.09 o
   4  14   8        0.39        1.42      0.91 o
   5  14   8        1.54        1.98      1.24 o
   1  15   8       99.71      108.72      1.96 o
   2  15   8        5.36        3.07      1.02 o
   3  15   8      117.30      130.18      2.25 o
   4  15   8        1.55        1.03      0.75 o
   0  16   8        0.16        1.95      1.36 o
   1  16   8       48.76       57.34      1.73 o
   2  16   8        1.59        2.87      1.04 o
   3  16   8       53.64       58.96      1.61 o
   4  16   8       35.33       32.89      2.58 o
   1  17   8       30.40       23.89      1.79 o
   2  17   8       32.52       26.76      2.67 o
   3  17   8        2.96        0.58      0.80 o
   0  18   8        2.84        1.67      1.29 o
   1  18   8       17.97       18.85      1.92 o
   2  18   8        7.95        2.49      1.02 o
   1   1   9     1447.03     1487.36      6.22 o
   2   1   9     2910.13     2979.71     13.76 o
   3   1   9      561.29      550.59      2.56 o
   4   1   9     1481.53     1510.98     10.17 o
   5   1   9        9.92        9.91      1.14 o
   6   1   9        2.19        1.60      1.68 o
   7   1   9       30.40       32.32      2.10 o
   0   2   9     2241.43     2084.28     13.58 o
   1   2   9     2563.49     2635.28     12.02 o
   2   2   9      396.70      353.14      1.74 o
   3   2   9      574.60      622.29      2.93 o
   4   2   9       85.61       93.82      1.18 o
   5   2   9      312.57      293.86      3.61 o
   6   2   9       13.74       13.46      1.44 o
   7   2   9       13.48       11.14      1.71 o
   1   3   9      880.07      942.32      3.85 o
   2   3   9     4562.95     4586.64     24.77 o
   3   3   9       19.87       17.50      0.49 o
   4   3   9      442.93      430.77      2.87 o
   5   3   9       76.07       82.64      2.24 o
   6   3   9       47.31       48.23      1.89 o
   7   3   9        0.48        0.43      1.31 o
   0   4   9     2227.61     2422.14     16.43 o
   1   4   9      110.45      122.18      0.72 o
   2   4   9       70.17       51.01      0.52 o
   3   4   9     1273.87     1329.91      6.22 o
   4   4   9       43.49       39.62      0.86 o
   5   4   9       35.60       35.04      1.54 o
   6   4   9       80.78       71.98      2.05 o
   7   4   9       13.64        7.37      1.71 o
   1   5   9      476.97      553.19      2.37 o
   2   5   9     8044.02     8268.19     54.35 o
   3   5   9      175.35      183.17      1.16 o
   4   5   9       79.39      105.04      1.69 o
   5   5   9      109.47      116.48      2.25 o
   6   5   9        0.10        0.33      1.26 o
   7   5   9       17.91       17.45      2.09 o
   0   6   9     1973.20     1733.51     11.96 o
   1   6   9     4128.84     4642.15     26.25 o
   2   6   9     3289.07     3181.75     17.06 o
   3   6   9      431.79      412.08      2.28 o
   4   6   9      714.85      705.91      5.61 o
   5   6   9       68.66       68.93      2.02 o
   6   6   9       73.67       85.41      2.55 o
   7   6   9        0.26       -0.99      0.99 o
   1   7   9      611.84      736.56      3.60 o
   2   7   9       20.58       12.37      0.53 o
   3   7   9      174.15      163.83      1.60 o
   4   7   9      206.27      193.66      2.44 o
   5   7   9        3.41        1.62      1.11 o
   6   7   9       25.53       28.39      1.93 o
   7   7   9        1.40       -0.66      1.50 o
   0   8   9       29.91       32.59      0.87 o
   1   8   9      485.65      508.04      2.57 o
   2   8   9        0.11        1.14      0.42 o
   3   8   9      249.67      246.58      2.74 o
   4   8   9     1740.12     1779.32     15.91 o
   5   8   9       12.61       13.19      1.33 o
   6   8   9        5.15        7.46      1.76 o
   1   9   9        1.24        4.10      0.50 o
   2   9   9      506.91      510.80      3.28 o
   3   9   9       68.19       68.76      1.58 o
   4   9   9      182.21      186.47      2.82 o
   5   9   9       12.67       13.50      1.38 o
   6   9   9        1.51        2.55      1.17 o
   0  10   9     1598.17     1511.91     15.13 o
   1  10   9      104.32       91.72      1.40 o
   2  10   9      899.48      865.83      6.60 o
   3  10   9       45.68       48.54      1.62 o
   4  10   9        0.02       -0.26      0.99 o
   5  10   9       24.17       29.86      1.84 o
   6  10   9        0.18        0.15      0.86 o
   1  11   9       48.41       54.75      1.40 o
   2  11   9       72.01       79.32      1.52 o
   3  11   9      180.88      175.07      2.71 o
   4  11   9       22.09       25.20      1.48 o
   5  11   9        3.85        2.12      1.30 o
   6  11   9        4.52        1.88      1.32 o
   0  12   9        3.03        4.63      1.33 o
   1  12   9      418.86      413.17      3.81 o
   2  12   9       58.16       73.72      1.91 o
   3  12   9      138.22      118.22      2.55 o
   4  12   9       20.46       24.38      1.58 o
   5  12   9       14.73        8.01      1.26 o
   1  13   9      232.27      226.87      2.70 o
   2  13   9       25.46       33.06      1.34 o
   3  13   9        2.05        2.98      1.09 o
   4  13   9       34.34       39.86      1.57 o
   5  13   9        0.73        0.74      1.03 o
   0  14   9     1745.95     1850.40     22.84 o
   1  14   9      152.32      156.07      2.16 o
   2  14   9        1.87        1.72      0.98 o
   3  14   9        3.56        3.37      1.01 o
   4  14   9       19.02       17.97      1.84 o
   5  14   9       11.14        5.09      1.31 o
   1  15   9       31.94       37.05      1.34 o
   2  15   9       11.00       10.26      1.12 o
   3  15   9       27.03       30.84      1.44 o
   4  15   9        0.61        0.60      0.74 o
   0  16   9       23.87       34.66      2.00 o
   1  16   9       88.02       95.24      1.93 o
   2  16   9      270.19      265.95      3.11 o
   3  16   9       57.93       59.73      1.59 o
   4  16   9        0.33        0.64      1.11 o
   1  17   9        0.02        0.82      0.81 o
   2  17   9       11.32        8.43      0.95 o
   3  17   9       15.67        6.77      1.00 o
   0  18   9      270.64      269.34      7.18 o
   1  18   9        0.17       -0.26      0.76 o
   2  18   9        0.43        0.08      0.94 o
   0   0  10     5096.52     5512.05     65.14 o
   1   0  10       93.51      132.92      1.49 o
   2   0  10      801.46      882.48      5.01 o
   3   0  10      324.20      386.80      2.67 o
   4   0  10       19.15       21.13      1.31 o
   5   0  10       35.04       31.01      2.43 o
   6   0  10      317.16      319.44     12.22 o
   7   0  10        1.36        2.44      2.05 o
   1   1  10        6.62        6.14      0.26 o
   2   1  10      794.18      806.56      3.22 o
   3   1  10        2.60        4.29      0.40 o
   4   1  10       30.89       32.94      1.02 o
   5   1  10      388.72      394.87      4.25 o
   6   1  10       40.84       43.16      2.39 o
   7   1  10        9.46        5.23      1.44 o
   0   2  10      956.26      988.73      6.73 o
   1   2  10     1604.22     1465.78      5.98 o
   2   2  10     9600.07    10172.31     72.06 o
   3   2  10      575.11      529.32      2.58 o
   4   2  10       24.99       24.95      0.87 o
   5   2  10       17.78       13.03      1.18 o
   6   2  10       39.90       43.11      1.94 o
   7   2  10       45.73       47.47      2.25 o
   1   3  10      133.35      138.59      0.92 o
   2   3  10      148.82      117.92      0.77 o
   3   3  10      191.60      181.06      1.21 o
   4   3  10        5.93        2.93      0.65 o
   5   3  10     1100.20     1152.34     10.88 o
   6   3  10        4.19        4.63      1.37 o
   7   3  10       25.38       24.73      2.33 o
   0   4  10      399.05      298.78      2.40 o
   1   4  10     1677.76     1617.64      7.30 o
   2   4  10       18.61       23.91      0.48 o
   3   4  10       66.16       57.38      0.69 o
   4   4  10      131.47      127.55      1.65 o
   5   4  10      113.40      121.77      2.46 o
   6   4  10        1.70        1.30      1.11 o
   7   4  10       53.34       59.07      3.94 o
   1   5  10     5408.88     5660.16     33.90 o
   2   5  10     2846.59     2808.59     14.34 o
   3   5  10      319.43      268.53      1.70 o
   4   5  10      137.94      142.05      1.78 o
   5   5  10       77.60       82.11      2.26 o
   6   5  10       13.68       17.01      1.97 o
   7   5  10        5.78        3.92      1.03 o
   0   6  10      543.91      583.52      3.67 o
   1   6  10        0.40        5.35      0.36 o
   2   6  10      133.29      169.94      1.19 o
   3   6  10       40.46       52.30      0.85 o
   4   6  10      852.52      833.02      7.07 o
   5   6  10        1.49        1.89      1.07 o
   6   6  10        0.09        0.42      1.43 o
   7   6  10        6.36        2.83      1.55 o
   1   7  10       54.34       61.90      0.79 o
   2   7  10       52.71       38.46      0.76 o
   3   7  10       12.09       19.84      0.88 o
   4   7  10      408.44      430.92      4.79 o
   5   7  10       54.99       43.67      1.79 o
   6   7  10       34.90       45.13      2.14 o
   7   7  10        0.97       -0.33      1.73 o
   0   8  10     2792.44     3071.06     23.73 o
   1   8  10      689.03      701.55      3.44 o
   2   8  10      145.04      136.07      1.22 o
   3   8  10      101.07       93.13      1.58 o
   4   8  10      144.60      135.39      2.58 o
   5   8  10      319.72      315.64      4.29 o
   6   8  10       52.12       49.86      2.32 o
   1   9  10       94.24       94.40      1.09 o
   2   9  10       80.08       76.15      1.24 o
   3   9  10       71.34       70.99      1.61 o
   4   9  10      411.50      391.17      4.35 o
   5   9  10      241.52      235.70      3.49 o
   6   9  10       19.09       11.00      1.77 o
   0  10  10      622.88      664.40      7.29 o
   1  10  10       15.81       22.73      1.09 o
   2  10  10       76.77       64.70      1.49 o
   3  10  10       96.28       92.93      1.92 o
   4  10  10      163.42      167.35      3.00 o
   5  10  10        8.10       11.73      1.31 o
   6  10  10        8.23        2.77      1.42 o
   1  11  10     1035.34     1051.42      8.02 o
   2  11  10       52.06       59.64      1.41 o
   3  11  10      143.59      158.50      2.41 o
   4  11  10       25.34       28.17      1.68 o
   5  11  10        6.59        8.25      1.26 o
   6  11  10        2.06        0.72      1.25 o
   0  12  10      383.77      372.48      4.96 o
   1  12  10     1281.13     1360.32     10.28 o
   2  12  10      325.09      324.80      3.44 o
   3  12  10      191.73      201.47      3.00 o
   4  12  10        4.43        5.18      1.21 o
   5  12  10       29.94       17.88      2.16 o
   1  13  10       16.84       13.93      1.12 o
   2  13  10       70.11       69.53      1.64 o
   3  13  10       38.11       41.02      1.54 o
   4  13  10        0.00       -1.02      1.02 o
   5  13  10       16.29        6.18      1.15 o
   0  14  10      138.09      142.33      3.22 o
   1  14  10      114.38      127.32      2.03 o
   2  14  10       22.23       33.46      1.43 o
   3  14  10        0.92        1.34      1.13 o
   4  14  10       12.39        6.12      1.09 o
   5  14  10        0.96        0.38      1.26 o
   1  15  10       26.97       27.90      1.22 o
   2  15  10        3.94        5.28      0.97 o
   3  15  10       14.22       19.99      1.31 o
   4  15  10       20.63       18.15      2.39 o
   0  16  10      121.08      137.67      2.83 o
   1  16  10       44.11       53.93      1.43 o
   2  16  10      110.73       97.10      1.81 o
   3  16  10       88.92       78.33      1.79 o
   1  17  10       73.87       74.66      1.78 o
   2  17  10       66.98       69.26      1.74 o
   3  17  10        0.11        0.40      0.89 o
   0  18  10       90.08      105.18      2.55 o
   1  18  10        0.77        1.40      0.85 o
   1   1  11     9909.13     9983.74     68.10 o
   2   1  11     2012.28     2100.54      9.20 o
   3   1  11       56.75       67.01      0.78 o
   4   1  11      142.20      140.97      2.33 o
   5   1  11      386.75      386.84      4.06 o
   6   1  11       41.09       40.76      2.27 o
   7   1  11        1.88        0.25      1.12 o
   0   2  11     6331.90     6314.89     54.29 o
   1   2  11      260.82      269.12      1.28 o
   2   2  11       27.47       22.82      0.38 o
   3   2  11     1048.17      969.93      4.57 o
   4   2  11        6.79        6.20      1.15 o
   5   2  11      194.04      181.67      2.52 o
   6   2  11        7.16        5.19      1.36 o
   7   2  11       18.05       16.87      1.62 o
   1   3  11     1562.87     1623.38      6.95 o
   2   3  11      172.85      148.85      0.95 o
   3   3  11      388.34      378.31      1.99 o
   4   3  11      175.89      159.34      2.05 o
   5   3  11      101.48      116.54      2.19 o
   6   3  11        0.26        0.57      1.15 o
   7   3  11       30.97       29.98      3.02 o
   0   4  11     7460.10     7845.90     72.75 o
   1   4  11       74.23       75.28      0.63 o
   2   4  11     3847.91     3826.08     20.50 o
   3   4  11      195.46      156.49      1.14 o
   4   4  11        4.00        0.51      0.94 o
   5   4  11       21.27       22.44      1.69 o
   6   4  11       46.79       51.57      2.13 o
   7   4  11        7.37        3.94      1.34 o
   1   5  11       43.10       42.29      0.58 o
   2   5  11     2592.29     2451.49     12.53 o
   3   5  11      788.83      767.64      4.53 o
   4   5  11      124.69      108.40      1.74 o
   5   5  11       16.48       21.94      1.51 o
   6   5  11        0.99        1.86      1.44 o
   7   5  11        0.11        0.05      1.03 o
   0   6  11     5131.01     5112.60     42.81 o
   1   6  11       93.40       74.68      0.77 o
   2   6  11     1193.83     1140.61      5.54 o
   3   6  11       32.88       39.08      0.87 o
   4   6  11        8.03        8.53      1.04 o
   5   6  11      143.08      143.15      3.16 o
   6   6  11       36.48       36.40      2.31 o
   7   6  11        0.00       -0.57      1.46 o
   1   7  11      476.60      510.15      2.65 o
   2   7  11      146.57      150.47      1.19 o
   3   7  11       57.11       52.77      1.20 o
   4   7  11     1135.87     1095.29      9.50 o
   5   7  11      314.46      321.12      4.45 o
   6   7  11        0.15        0.77      1.38 o
   7   7  11        1.43        0.69      1.75 o
   0   8  11      389.89      436.09      3.15 o
   1   8  11       22.33       20.11      0.64 o
   2   8  11      184.93      171.82      1.51 o
   3   8  11        0.37        1.51      0.85 o
   4   8  11        0.82        1.59      1.08 o
   5   8  11      153.32      156.93      3.19 o
   6   8  11       39.09       41.69      1.86 o
   1   9  11        0.04        0.27      0.49 o
   2   9  11      538.09      581.33      4.58 o
   3   9  11       66.67       73.63      1.71 o
   4   9  11       54.85       64.68      1.85 o
   5   9  11      215.36      238.43      3.69 o
   6   9  11        7.46        4.96      1.56 o
   0  10  11      196.98      184.73      3.41 o
   1  10  11       85.34       88.86      1.58 o
   2  10  11       49.84       52.08      1.33 o
   3  10  11        8.50        7.44      1.19 o
   4  10  11        4.74        6.67      1.10 o
   5  10  11        7.72        6.14      1.26 o
   6  10  11        1.91        1.77      1.26 o
   1  11  11      237.68      250.76      2.68 o
   2  11  11      313.25      332.31      3.46 o
   3  11  11       85.55       93.34      2.11 o
   4  11  11       49.24       41.93      1.79 o
   5  11  11       15.31       11.78      1.85 o
   6  11  11        0.33        0.33      1.32 o
   0  12  11       14.53       17.90      1.68 o
   1  12  11       23.25       25.72      1.19 o
   2  12  11      288.04      260.46      2.92 o
   3  12  11      138.44      136.74      2.46 o
   4  12  11       81.82       84.50      2.14 o
   5  12  11        3.27        1.02      1.21 o
   1  13  11       24.41       33.69      1.34 o
   2  13  11       81.17       79.77      1.95 o
   3  13  11       88.08       80.85      2.18 o
   4  13  11       13.31       15.82      1.39 o
   5  13  11        0.05       -0.01      0.89 o
   0  14  11      190.89      164.81      3.51 o
   1  14  11       96.55       99.62      1.80 o
   2  14  11      211.08      202.19      2.64 o
   3  14  11        0.67        1.27      1.12 o
   4  14  11        8.06        4.33      1.02 o
   1  15  11        0.91        0.25      0.78 o
   2  15  11       28.96       35.22      1.39 o
   3  15  11        8.03        3.19      1.20 o
   4  15  11        7.15        3.57      0.85 o
   0  16  11        7.96        9.57      1.27 o
   1  16  11       30.83       38.99      1.30 o
   2  16  11        3.18        1.81      0.96 o
   3  16  11       27.24       34.06      1.52 o
   1  17  11       35.89       42.12      1.31 o
   2  17  11        1.07        1.69      0.89 o
   0  18  11      251.77      257.26      4.89 o
   1  18  11        3.51        2.51      0.89 o
   0   0  12     7390.73     7018.10     92.32 o
   1   0  12      403.62      408.55      4.49 o
   2   0  12       93.74       71.33      0.81 o
   3   0  12      509.48      518.04      4.06 o
   4   0  12      725.58      771.67      9.39 o
   5   0  12      207.50      191.27      3.93 o
   6   0  12       27.95       21.14      2.14 o
   7   0  12       17.52       11.53      2.92 o
   1   1  12      721.76      707.75      4.38 o
   2   1  12      450.02      490.67      2.30 o
   3   1  12      872.60      862.39      4.54 o
   4   1  12      160.95      152.45      2.32 o
   5   1  12       21.01       26.74      1.32 o
   6   1  12       52.20       66.85      2.31 o
   7   1  12        2.50        1.91      1.21 o
   0   2  12      602.78      506.00      3.97 o
   1   2  12      937.77     1032.51      5.32 o
   2   2  12     1027.52     1058.37      4.64 o
   3   2  12      257.09      262.17      1.74 o
   4   2  12      488.06      452.56      4.31 o
   5   2  12       44.15       36.71      1.42 o
   6   2  12       10.07        9.23      1.55 o
   7   2  12       10.01        4.96      1.46 o
   1   3  12     4627.35     4644.10     24.76 o
   2   3  12       79.66       79.49      0.65 o
   3   3  12      758.62      735.00      3.77 o
   4   3  12        2.71        4.55      0.92 o
   5   3  12      101.83       96.94      1.98 o
   6   3  12       80.81       98.05      2.55 o
   7   3  12        4.23        1.84      1.26 o
   0   4  12     9589.51     9849.85     97.24 o
   1   4  12      224.26      202.95      1.38 o
   2   4  12     2591.44     2572.63     13.23 o
   3   4  12      372.14      392.67      2.29 o
   4   4  12       14.23       15.46      1.29 o
   5   4  12        0.18        0.45      0.99 o
   6   4  12        0.85        2.56      1.29 o
   7   4  12        0.11       -0.08      0.93 o
   1   5  12       11.49        7.86      0.40 o
   2   5  12       95.38      110.28      0.94 o
   3   5  12      348.24      389.14      2.67 o
   4   5  12       26.19       30.33      1.23 o
   5   5  12      412.42      410.37      5.42 o
   6   5  12       32.05       25.38      2.06 o
   7   5  12        5.46        2.59      1.58 o
   0   6  12        0.33        4.83      0.49 o
   1   6  12      232.30      250.21      1.51 o
   2   6  12      137.30      148.32      1.21 o
   3   6  12       97.46      114.39      1.60 o
   4   6  12        0.08        1.38      0.86 o
   5   6  12       13.90       15.87      1.41 o
   6   6  12        0.00        1.08      1.19 o
   7   6  12        0.33       -0.74      1.46 o
   1   7  12       12.86       15.19      0.55 o
   2   7  12       19.58       21.09      0.68 o
   3   7  12      292.26      296.75      2.93 o
   4   7  12      461.18      432.67      4.69 o
   5   7  12       41.49       51.00      2.12 o
   6   7  12       29.33       40.64      2.13 o
   0   8  12      528.57      525.09      3.61 o
   1   8  12      874.58      822.21      4.22 o
   2   8  12      114.84       98.41      1.29 o
   3   8  12      103.40      108.87      1.85 o
   4   8  12       19.96       21.59      1.40 o
   5   8  12        6.99        7.34      1.35 o
   6   8  12        5.80        5.04      1.44 o
   1   9  12      233.69      246.35      1.97 o
   2   9  12      271.44      254.36      2.70 o
   3   9  12       87.82       89.25      1.82 o
   4   9  12        1.87        4.99      1.12 o
   5   9  12       39.65       39.01      2.23 o
   6   9  12        0.85        1.12      1.36 o
   0  10  12        0.47        4.26      1.27 o
   1  10  12      340.67      355.42      3.10 o
   2  10  12      515.33      503.82      4.46 o
   3  10  12      108.00      105.98      1.99 o
   4  10  12      119.81      136.31      2.44 o
   5  10  12        1.02        0.82      1.18 o
   6  10  12        7.47        3.80      1.41 o
   1  11  12       85.31       94.67      1.61 o
   2  11  12      635.86      664.53      6.08 o
   3  11  12      333.70      352.82      4.08 o
   4  11  12      169.76      158.75      3.03 o
   5  11  12       21.04       19.78      1.88 o
   0  12  12      104.24      105.05      2.71 o
   1  12  12       76.65       85.85      1.69 o
   2  12  12      449.17      461.74      4.47 o
   3  12  12       57.69       64.17      1.75 o
   4  12  12      198.88      200.75      3.13 o
   5  12  12       13.22        8.92      1.32 o
   1  13  12      298.27      332.16      3.51 o
   2  13  12        0.02        0.17      0.84 o
   3  13  12      105.48       94.40      2.34 o
   4  13  12       99.77      107.10      2.38 o
   5  13  12       22.68        9.29      1.10 o
   0  14  12       22.30       20.63      1.73 o
   1  14  12      153.21      151.03      2.27 o
   2  14  12       19.28       20.75      1.20 o
   3  14  12       12.88       10.03      1.24 o
   4  14  12        1.41        1.28      1.04 o
   1  15  12        5.38        5.88      0.94 o
   2  15  12        5.47        6.38      0.97 o
   3  15  12       25.45       30.27      2.48 o
   4  15  12       37.67       45.24      2.25 o
   0  16  12       55.98       57.43      1.86 o
   1  16  12      113.73      120.68      1.94 o
   2  16  12      169.91      187.91      2.68 o
   3  16  12        6.73        4.94      0.92 o
   1  17  12       21.68       14.11      1.23 o
   2  17  12        0.17        0.29      0.83 o
   0  18  12       44.02       46.84      2.13 o
   1  18  12        2.50        1.13      1.10 o
   1   1  13        4.56        9.04      0.39 o
   2   1  13      719.01      694.14      3.54 o
   3   1  13       72.57       77.50      1.03 o
   4   1  13      763.69      734.85      6.60 o
   5   1  13      113.45      100.72      2.18 o
   6   1  13        3.54        5.76      1.28 o
   7   1  13        0.02       -0.17      1.14 o
   0   2  13     1756.41     1704.74     11.92 o
   1   2  13     1100.40      952.61      6.34 o
   2   2  13    15027.77    15942.79    143.90 o
   3   2  13       11.11       14.03      0.60 o
   4   2  13       17.08       24.23      1.26 o
   5   2  13        1.50        0.73      0.88 o
   6   2  13       13.40       11.99      1.52 o
   7   2  13        0.00       -0.10      1.14 o
   1   3  13       45.38       32.74      0.46 o
   2   3  13     1903.91     1799.98      9.02 o
   3   3  13        0.60        0.85      0.47 o
   4   3  13        7.92        5.35      1.04 o
   5   3  13       12.48       17.01      1.34 o
   6   3  13        4.72        3.82      1.37 o
   7   3  13        2.10        0.33      1.27 o
   0   4  13       29.61       18.07      0.60 o
   1   4  13        5.95       14.16      0.43 o
   2   4  13        4.70        3.72      0.48 o
   3   4  13      605.67      595.87      3.87 o
   4   4  13       21.49       34.05      1.36 o
   5   4  13        0.84        1.91      1.04 o
   6   4  13        9.91        7.57      1.42 o
   7   4  13        1.90        1.58      1.56 o
   1   5  13        2.90        3.62      0.43 o
   2   5  13       22.59       29.51      0.67 o
   3   5  13      169.60      163.79      1.87 o
   4   5  13     1838.91     1790.85     30.50 o
   5   5  13       51.50       58.83      2.09 o
   6   5  13        0.06       -0.36      1.33 o
   7   5  13        8.97        2.63      1.70 o
   0   6  13       13.28        7.66      0.63 o
   1   6  13      506.18      463.67      2.64 o
   2   6  13       89.53       88.91      0.97 o
   3   6  13      316.40      303.08      2.79 o
   4   6  13      949.33      940.33     13.38 o
   5   6  13        1.05        1.09      1.22 o
   6   6  13        2.84        1.80      1.34 o
   7   6  13        0.29       -0.17      1.63 o
   1   7  13        3.87        1.11      0.43 o
   2   7  13     1174.85     1120.52      7.18 o
   3   7  13      232.44      213.87      2.51 o
   4   7  13       72.80       81.23      1.98 o
   5   7  13       12.70       13.05      1.44 o
   6   7  13        4.70        5.65      1.63 o
   0   8  13      280.97      302.41      2.47 o
   1   8  13       20.51       29.16      0.85 o
   2   8  13      342.89      309.68      2.85 o
   3   8  13       98.41       96.84      1.78 o
   4   8  13      258.95      265.77      3.60 o
   5   8  13       12.63       13.99      1.42 o
   6   8  13        4.15        0.32      1.60 o
   1   9  13      260.71      255.54      2.22 o
   2   9  13       56.29       48.77      1.38 o
   3   9  13       49.08       54.89      1.60 o
   4   9  13      232.48      255.08      3.51 o
   5   9  13        6.71        9.51      1.25 o
   6   9  13       35.26       28.89      3.00 o
   0  10  13     1466.32     1562.01     18.24 o
   1  10  13      131.99      115.91      1.96 o
   2  10  13       57.82       50.74      1.52 o
   3  10  13      166.36      166.34      2.67 o
   4  10  13      177.53      175.66      2.85 o
   5  10  13        0.06       -0.20      0.95 o
   6  10  13       10.39        6.49      1.50 o
   1  11  13       34.88       39.91      1.24 o
   2  11  13      488.06      516.17      5.06 o
   3  11  13       94.20       94.12      2.05 o
   4  11  13       57.95       51.57      1.78 o
   5  11  13       29.86       34.10      1.60 o
   0  12  13        4.57        7.15      1.38 o
   1  12  13      334.26      331.68      3.59 o
   2  12  13        1.50        0.77      0.91 o
   3  12  13       60.46       58.98      1.96 o
   4  12  13        4.42        3.96      1.26 o
   5  12  13        0.04        0.24      0.87 o
   1  13  13        0.06        0.78      0.89 o
   2  13  13      146.25      136.74      2.22 o
   3  13  13       11.57        7.56      1.17 o
   4  13  13       12.98        8.22      1.29 o
   5  13  13       14.38       12.75      2.03 o
   0  14  13      112.44      108.90      2.83 o
   1  14  13       80.04       82.46      1.73 o
   2  14  13       10.72        9.79      1.06 o
   3  14  13       20.79       19.90      1.43 o
   4  14  13       16.67       12.81      1.19 o
   1  15  13       44.97       41.48      1.40 o
   2  15  13        4.40        2.54      0.89 o
   3  15  13        2.77        2.48      1.02 o
   4  15  13       29.03       23.59      3.00 o
   0  16  13        2.05        5.85      1.36 o
   1  16  13       21.94       11.57      1.06 o
   2  16  13       93.09       90.22      1.90 o
   3  16  13       21.02       20.45      1.95 o
   1  17  13       12.55        8.31      0.85 o
   2  17  13       86.62       91.25      3.83 o
   0  18  13      102.85      114.31      4.60 o
   0   0  14     1203.10     1194.90     12.72 o
   1   0  14      445.36      434.72      3.41 o
   2   0  14     4203.06     4233.81     34.00 o
   3   0  14        7.90        6.17      0.84 o
   4   0  14      287.22      281.11      5.35 o
   5   0  14       44.85       44.54      2.36 o
   6   0  14       28.00       41.45      2.64 o
   7   0  14       12.16        5.69      1.87 o
   1   1  14      663.39      727.99      3.73 o
   2   1  14      762.10      709.23      3.91 o
   3   1  14      173.68      159.92      1.40 o
   4   1  14        0.87        0.99      0.96 o
   5   1  14      149.59      145.94      2.29 o
   6   1  14       11.09        6.97      1.25 o
   7   1  14        0.12        0.80      1.10 o
   0   2  14     1143.50     1077.40      7.61 o
   1   2  14     1064.83     1078.07      6.25 o
   2   2  14     1574.52     1600.54      8.18 o
   3   2  14        9.03        3.51      0.53 o
   4   2  14        0.84        0.35      0.94 o
   5   2  14       30.56       29.89      1.44 o
   6   2  14       28.69       28.38      1.80 o
   7   2  14        5.64        4.33      1.43 o
   1   3  14      340.53      361.63      2.62 o
   2   3  14     1182.50     1142.62      5.66 o
   3   3  14     1293.71     1300.65      8.29 o
   4   3  14      109.21      122.99      2.06 o
   5   3  14       38.53       41.43      1.75 o
   6   3  14       17.43       13.68      1.49 o
   7   3  14        1.49        1.07      1.15 o
   0   4  14      867.10     1001.16      7.60 o
   1   4  14      357.91      336.26      2.10 o
   2   4  14     1012.66     1023.36      5.15 o
   3   4  14       52.50       68.82      1.19 o
   4   4  14      606.97      636.00      7.01 o
   5   4  14       38.92       38.72      1.65 o
   6   4  14       47.19       42.06      2.06 o
   7   4  14        0.12        0.70      1.27 o
   1   5  14        1.20        1.30      0.40 o
   2   5  14        4.04        2.07      0.46 o
   3   5  14     1266.30     1324.92     10.36 o
   4   5  14        0.94        2.33      1.09 o
   5   5  14      309.72      300.11      4.17 o
   6   5  14      120.89      142.32      3.41 o
   7   5  14        8.88        3.43      1.60 o
   0   6  14     1030.02     1108.31      7.69 o
   1   6  14       19.53       20.41      0.60 o
   2   6  14      269.15      305.51      2.16 o
   3   6  14      107.39      116.53      1.81 o
   4   6  14      925.28      926.23     11.09 o
   5   6  14      112.36      113.13      2.56 o
   6   6  14        1.24        1.82      1.31 o
   1   7  14      425.54      459.11      2.69 o
   2   7  14      573.46      579.48      4.51 o
   3   7  14     1093.94     1120.05      9.12 o
   4   7  14      506.18      544.04      8.10 o
   5   7  14       75.68       77.30      2.68 o
   6   7  14        7.56        3.18      1.20 o
   0   8  14      182.08      162.77      3.16 o
   1   8  14      264.43      245.06      2.00 o
   2   8  14      206.57      200.13      2.45 o
   3   8  14     1187.84     1187.29      9.58 o
   4   8  14        0.22        1.64      1.02 o
   5   8  14       33.67       37.24      1.73 o
   6   8  14        8.00        3.80      1.44 o
   1   9  14       73.02       70.72      1.38 o
   2   9  14       76.39       73.04      1.78 o
   3   9  14      728.75      750.05      6.42 o
   4   9  14        8.64       10.65      1.22 o
   5   9  14        9.98        7.98      1.19 o
   6   9  14       45.20       44.49      2.86 o
   0  10  14      997.91     1083.99     13.89 o
   1  10  14        0.87        0.86      0.75 o
   2  10  14       60.76       69.50      1.66 o
   3  10  14      278.33      287.80      3.36 o
   4  10  14       89.03       82.86      1.96 o
   5  10  14        3.15        2.23      1.02 o
   6  10  14        0.34       -0.10      1.29 o
   1  11  14       59.63       67.75      1.69 o
   2  11  14       40.55       41.69      1.49 o
   3  11  14       56.12       65.43      2.15 o
   4  11  14       25.42       33.50      1.52 o
   5  11  14        2.72        1.80      0.99 o
   0  12  14      144.12      150.62      4.55 o
   1  12  14      238.32      234.68      2.87 o
   2  12  14       82.80       69.70      1.74 o
   3  12  14        3.34        5.94      1.14 o
   4  12  14        0.86        3.25      1.11 o
   5  12  14       13.80        4.52      1.05 o
   1  13  14        8.90        6.26      1.10 o
   2  13  14      262.00      274.86      3.08 o
   3  13  14       12.61       15.49      1.31 o
   4  13  14       16.27       15.09      1.33 o
   5  13  14        8.76        4.19      1.76 o
   0  14  14      138.20      141.37      3.42 o
   1  14  14        9.03       10.51      1.15 o
   2  14  14      115.69      122.38      2.13 o
   3  14  14        3.33        2.12      1.01 o
   4  14  14        2.30        1.80      0.90 o
   1  15  14       58.24       52.35      1.48 o
   2  15  14        0.96        3.60      0.93 o
   3  15  14       15.53        8.63      1.12 o
   0  16  14       86.84      111.34      2.63 o
   1  16  14        6.90        3.84      0.90 o
   2  16  14       16.95        8.05      0.96 o
   3  16  14       60.53       58.49      1.78 o
   1  17  14       48.60       47.68      1.34 o
   2  17  14       31.42       25.77      4.14 o
   1   1  15      300.24      314.18      1.76 o
   2   1  15       93.24       74.19      0.81 o
   3   1  15       19.96       19.35      0.80 o
   4   1  15       99.40       88.48      1.92 o
   5   1  15       91.79      106.98      2.14 o
   6   1  15        9.30        5.68      1.21 o
   7   1  15       40.94       39.18      3.12 o
   0   2  15      439.20      473.92      3.17 o
   1   2  15     3857.87     3904.73     20.72 o
   2   2  15        4.41        9.25      0.47 o
   3   2  15      173.86      190.78      2.00 o
   4   2  15      111.87      109.43      2.14 o
   5   2  15      113.38      109.84      2.26 o
   6   2  15       18.70       17.65      1.61 o
   7   2  15        0.59        0.60      1.15 o
   1   3  15       38.12       55.87      0.72 o
   2   3  15     1248.12     1227.71      6.58 o
   3   3  15     1578.74     1578.17     11.56 o
   4   3  15      797.77      779.18      8.03 o
   5   3  15       54.50       50.30      1.78 o
   6   3  15        0.95        1.71      1.19 o
   7   3  15        0.02        0.93      1.36 o
   0   4  15      808.61      909.68      8.01 o
   1   4  15     1242.72     1289.25      7.59 o
   2   4  15      617.60      701.03      3.82 o
   3   4  15      838.64      824.34      6.35 o
   4   4  15        8.57       11.05      1.28 o
   5   4  15        9.96        9.57      1.19 o
   6   4  15        7.59        5.69      1.46 o
   7   4  15        0.00       -0.19      1.16 o
   1   5  15       20.03       25.60      0.62 o
   2   5  15     1136.81     1150.86      6.82 o
   3   5  15      282.18      268.58      3.41 o
   4   5  15      652.37      671.94      6.93 o
   5   5  15       34.62       47.78      2.04 o
   6   5  15        3.92        4.71      1.49 o
   0   6  15      392.84      449.76      3.67 o
   1   6  15      808.89      808.41      4.32 o
   2   6  15        2.04        1.75      0.63 o
   3   6  15       31.13       34.71      1.31 o
   4   6  15       13.72       12.70      1.20 o
   5   6  15        3.63        6.78      1.34 o
   6   6  15        0.13        1.07      1.18 o
   1   7  15      233.45      233.43      2.16 o
   2   7  15      488.37      449.29      4.11 o
   3   7  15      201.14      199.21      2.56 o
   4   7  15        4.15        3.34      0.99 o
   5   7  15       37.07       38.80      1.80 o
   6   7  15        2.94        1.95      1.27 o
   0   8  15       29.54       33.61      1.87 o
   1   8  15       15.96       14.92      0.93 o
   2   8  15      253.40      226.94      2.53 o
   3   8  15        1.05        0.33      0.88 o
   4   8  15      253.28      269.21      3.28 o
   5   8  15        0.08       -0.53      1.02 o
   6   8  15       17.94        8.14      1.69 o
   1   9  15       52.76       49.08      1.35 o
   2   9  15     1222.06     1182.00      9.76 o
   3   9  15       50.10       55.30      1.46 o
   4   9  15        5.63        5.35      1.01 o
   5   9  15        1.47        2.83      1.07 o
   6   9  15        0.01       -0.19      1.46 o
   0  10  15      498.09      509.19      7.21 o
   1  10  15      988.39     1022.23      8.43 o
   2  10  15     1054.88     1097.95      9.89 o
   3  10  15      355.51      378.03      4.01 o
   4  10  15        1.99        2.06      0.97 o
   5  10  15        5.98        3.84      1.08 o
   1  11  15      109.69       98.42      2.24 o
   2  11  15      275.50      294.60      3.62 o
   3  11  15       45.95       44.96      1.83 o
   4  11  15       20.66       18.45      1.43 o
   5  11  15        4.77        1.22      0.91 o
   0  12  15       37.16       42.13      2.13 o
   1  12  15       71.29       74.75      2.07 o
   2  12  15      142.33      153.83      2.46 o
   3  12  15       27.36       30.20      1.52 o
   4  12  15        0.01        0.09      0.88 o
   5  12  15       10.92        6.57      1.24 o
   1  13  15        1.46        1.88      1.07 o
   2  13  15       51.47       54.09      1.65 o
   3  13  15       60.42       59.13      1.74 o
   4  13  15        0.04       -0.01      0.90 o
   0  14  15      230.08      257.40      4.68 o
   1  14  15       30.81       33.01      1.49 o
   2  14  15       26.19       26.60      1.48 o
   3  14  15       30.59       31.31      1.47 o
   4  14  15        6.69        2.63      0.96 o
   1  15  15       45.98       62.29      1.67 o
   2  15  15        0.52       -0.33      0.82 o
   3  15  15       14.66       11.09      1.38 o
   0  16  15        0.19        0.14      1.02 o
   1  16  15        0.45        1.32      0.76 o
   2  16  15       59.39       48.54      1.74 o
   3  16  15       12.93        5.51      1.89 o
   1  17  15        3.41        1.38      0.81 o
   0   0  16     3653.37     3664.30     40.43 o
   1   0  16     1624.04     1745.66     12.25 o
   2   0  16     1264.82     1264.62     13.48 o
   3   0  16       43.17       65.19      1.62 o
   4   0  16      272.69      297.34      5.08 o
   5   0  16       90.86      102.63      3.20 o
   6   0  16       24.48       22.65      2.48 o
   7   0  16        0.21        0.96      1.50 o
   1   1  16      217.17      256.25      1.45 o
   2   1  16      211.56      159.69      1.27 o
   3   1  16       71.48       60.51      1.19 o
   4   1  16       18.23       25.46      1.65 o
   5   1  16        2.78        1.52      1.12 o
   6   1  16        8.90        7.03      1.32 o
   7   1  16        0.17       -0.25      1.13 o
   0   2  16       45.02       36.65      0.95 o
   1   2  16        2.06        1.26      0.42 o
   2   2  16     1448.55     1436.64      9.71 o
   3   2  16       11.24       11.52      0.90 o
   4   2  16      273.83      265.29      3.30 o
   5   2  16       15.48       10.70      1.24 o
   6   2  16        0.65       -0.49      1.04 o
   7   2  16        0.00       -0.22      1.11 o
   1   3  16       81.22       81.33      0.93 o
   2   3  16     1640.42     1540.19      8.90 o
   3   3  16        4.77        7.34      0.91 o
   4   3  16        3.57        1.83      1.01 o
   5   3  16        7.99        3.68      1.14 o
   6   3  16       15.74       22.15      1.60 o
   7   3  16        0.33        0.80      1.23 o
   0   4  16     1472.13     1416.80     12.87 o
   1   4  16      271.49      276.92      1.80 o
   2   4  16      637.64      611.12      3.96 o
   3   4  16      372.96      382.00      3.69 o
   4   4  16      320.22      336.14      4.02 o
   5   4  16        0.52        1.80      1.01 o
   6   4  16        0.13        1.49      1.14 o
   1   5  16       99.02       81.41      0.92 o
   2   5  16       51.44       59.84      1.14 o
   3   5  16      300.26      291.23      3.18 o
   4   5  16      905.35      929.43      9.28 o
   5   5  16       48.76       39.83      1.92 o
   6   5  16      109.24      101.10      2.33 o
   0   6  16      304.20      402.39      3.43 o
   1   6  16       76.10       86.97      1.21 o
   2   6  16        0.00        0.95      0.80 o
   3   6  16      196.60      184.36      2.59 o
   4   6  16      111.96      100.42      2.13 o
   5   6  16       11.09        8.47      1.40 o
   6   6  16       17.76       11.79      1.20 o
   1   7  16       14.73       14.43      0.83 o
   2   7  16        6.74        8.05      0.99 o
   3   7  16      187.10      174.14      2.35 o
   4   7  16      551.12      602.24      7.68 o
   5   7  16       36.05       34.83      2.03 o
   6   7  16       39.19       39.00      2.32 o
   0   8  16      967.23      981.35     12.58 o
   1   8  16        5.23        5.21      0.92 o
   2   8  16      165.09      193.40      2.60 o
   3   8  16        4.78        2.49      0.90 o
   4   8  16       25.78       24.91      1.39 o
   5   8  16       22.05       31.75      1.57 o
   6   8  16        0.20        0.87      1.06 o
   1   9  16      152.75      161.51      2.32 o
   2   9  16      515.49      544.56      5.12 o
   3   9  16       37.50       40.09      1.44 o
   4   9  16       20.87       25.81      1.34 o
   5   9  16        3.68        6.24      1.02 o
   6   9  16        0.04        0.27      1.21 o
   0  10  16       25.22       27.89      1.90 o
   1  10  16      148.45      118.58      2.33 o
   2  10  16      908.07      956.76      8.91 o
   3  10  16       14.65       17.43      1.19 o
   4  10  16       34.44       32.79      1.50 o
   5  10  16        5.37        2.90      0.93 o
   1  11  16      164.41      193.67      2.85 o
   2  11  16      125.93      114.37      2.26 o
   3  11  16        0.46       -1.12      1.12 o
   4  11  16       26.26       35.26      1.50 o
   5  11  16        2.23        0.92      0.86 o
   0  12  16        7.96        6.03      1.92 o
   1  12  16      105.88       98.50      2.19 o
   2  12  16      282.25      288.05      3.57 o
   3  12  16        0.44        0.36      0.97 o
   4  12  16        9.13        9.86      1.16 o
   5  12  16        1.38        0.41      1.05 o
   1  13  16        3.89        4.66      1.22 o
   2  13  16       58.55       55.10      1.79 o
   3  13  16       18.65       21.39      1.29 o
   4  13  16        2.93        1.00      0.90 o
   0  14  16        9.68       11.06      1.80 o
   1  14  16        0.08       -0.18      0.86 o
   2  14  16       46.76       40.32      1.71 o
   3  14  16       12.90        7.51      1.08 o
   4  14  16       14.00        6.65      1.01 o
   1  15  16        4.21        2.46      0.94 o
   2  15  16       16.86       18.72      1.27 o
   3  15  16        1.76        1.14      0.88 o
   0  16  16        0.81        1.13      1.11 o
   1  16  16        2.39       -0.09      0.65 o
   2  16  16        2.96        1.56      0.84 o
   1  17  16       20.28       19.30      2.74 o
   1   1  17      110.12      148.35      1.06 o
   2   1  17     1541.42     1579.23     12.27 o
   3   1  17     1048.15     1055.71      9.06 o
   4   1  17       80.83       87.91      2.01 o
   5   1  17      242.22      240.48      3.16 o
   6   1  17       93.66       89.36      3.44 o
   7   1  17        2.32        0.79      1.51 o
   0   2  17     1313.90     1359.86      9.21 o
   1   2  17     2155.82     2139.68     11.64 o
   2   2  17      150.27      154.91      1.41 o
   3   2  17      427.60      428.52      4.55 o
   4   2  17       16.07       21.53      1.41 o
   5   2  17       21.49       30.85      1.64 o
   6   2  17       21.41       19.16      1.38 o
   1   3  17       89.94       99.07      0.99 o
   2   3  17       88.71       88.39      1.14 o
   3   3  17      855.61      821.25      8.48 o
   4   3  17      179.70      160.63      2.70 o
   5   3  17        3.30        3.65      1.11 o
   6   3  17        4.21        2.97      1.06 o
   0   4  17     1654.00     1736.83     14.34 o
   1   4  17       64.82       81.22      0.98 o
   2   4  17        3.96        3.94      0.62 o
   3   4  17     1098.79     1146.92     11.78 o
   4   4  17      289.41      287.03      3.83 o
   5   4  17        1.20        3.34      1.02 o
   6   4  17       14.19       10.95      1.36 o
   1   5  17       59.46       53.31      0.87 o
   2   5  17      354.84      348.42      3.07 o
   3   5  17      803.43      833.05      7.05 o
   4   5  17       14.90       13.72      1.38 o
   5   5  17       10.03       15.89      1.38 o
   6   5  17       19.38       17.61      2.42 o
   0   6  17      171.95      194.41      2.84 o
   1   6  17     1290.16     1306.02     11.45 o
   2   6  17        0.18        1.24      0.93 o
   3   6  17        1.04        3.67      1.07 o
   4   6  17       28.48       26.82      1.47 o
   5   6  17       22.73       21.43      1.46 o
   6   6  17        1.58        1.58      0.92 o
   1   7  17       23.87       21.87      1.31 o
   2   7  17        4.02        6.30      1.10 o
   3   7  17      214.40      212.51      2.91 o
   4   7  17        2.99        2.50      0.97 o
   5   7  17        1.33        2.06      1.13 o
   6   7  17       24.39       21.64      2.57 o
   0   8  17      139.23      166.23      3.43 o
   1   8  17       32.03       31.74      1.25 o
   2   8  17       42.21       38.46      1.67 o
   3   8  17      175.82      182.22      2.57 o
   4   8  17        2.72        0.11      0.84 o
   5   8  17        4.81        5.70      1.21 o
   6   8  17        5.28        2.72      1.70 o
   1   9  17      211.09      231.54      2.87 o
   2   9  17      201.23      184.38      2.79 o
   3   9  17       10.93       15.33      1.21 o
   4   9  17        9.52       10.53      1.11 o
   5   9  17        0.28        1.13      0.97 o
   0  10  17       97.20       88.71      2.60 o
   1  10  17      680.00      659.52      6.60 o
   2  10  17        0.14        1.38      1.13 o
   3  10  17       29.32       32.81      1.49 o
   4  10  17        2.77        2.48      1.03 o
   5  10  17        0.60        0.69      0.75 o
   1  11  17       48.09       41.72      1.81 o
   2  11  17        0.74        2.43      1.10 o
   3  11  17       18.55       21.88      1.36 o
   4  11  17        0.37        0.50      0.92 o
   5  11  17        0.89        0.30      0.85 o
   0  12  17        5.25        4.46      1.72 o
   1  12  17       64.18       56.90      1.96 o
   2  12  17      556.77      508.60      5.17 o
   3  12  17       66.74       60.90      1.96 o
   4  12  17       21.26       18.31      2.46 o
   5  12  17        8.64        4.07      1.56 o
   1  13  17      218.28      221.68      3.17 o
   2  13  17        4.34        4.62      1.29 o
   3  13  17       13.05       10.27      1.15 o
   4  13  17        0.04        0.45      0.77 o
   0  14  17       44.08       42.01      2.16 o
   1  14  17      116.90      136.57      2.55 o
   2  14  17        1.64        2.20      1.04 o
   3  14  17       75.04       68.42      1.52 o
   4  14  17       42.99       55.85      2.20 o
   1  15  17       11.52       12.20      1.22 o
   2  15  17        0.33        1.20      0.95 o
   3  15  17       15.43        6.59      1.34 o
   0  16  17       19.71       14.38      1.80 o
   1  16  17        6.85        4.36      0.84 o
   2  16  17       46.68       42.36      2.01 o
   0   0  18     7093.38     7506.62    103.61 o
   1   0  18     1639.70     1746.54     11.82 o
   2   0  18       98.53      111.81      1.71 o
   3   0  18      450.82      475.09      8.52 o
   4   0  18       15.38       15.19      1.97 o
   5   0  18       42.02       38.62      2.44 o
   6   0  18        3.61        1.97      1.46 o
   1   1  18     1455.17     1531.79      8.68 o
   2   1  18       15.17       18.96      0.75 o
   3   1  18      275.01      259.98      4.29 o
   4   1  18       63.47       66.47      2.00 o
   5   1  18       97.70       96.88      2.16 o
   6   1  18       28.06       30.60      1.98 o
   0   2  18      824.62      898.33      6.14 o
   1   2  18      502.63      549.27      3.54 o
   2   2  18      368.59      386.26      3.61 o
   3   2  18      108.30      113.84      2.51 o
   4   2  18       27.12       22.56      1.70 o
   5   2  18       69.24       71.73      2.09 o
   6   2  18       16.15       14.81      1.61 o
   1   3  18      756.72      774.55      4.19 o
   2   3  18        2.84        4.24      0.60 o
   3   3  18       36.13       45.54      1.75 o
   4   3  18       24.12       23.71      1.59 o
   5   3  18       26.40       23.03      1.49 o
   6   3  18       24.37       22.00      2.53 o
   0   4  18     1740.58     1733.16     12.87 o
   1   4  18       96.23       84.50      0.98 o
   2   4  18      417.15      381.55      3.91 o
   3   4  18      103.67       98.59      2.29 o
   4   4  18        0.05        1.38      1.13 o
   5   4  18        1.49        1.43      0.96 o
   6   4  18       58.62       62.95      1.88 o
   1   5  18      421.74      425.49      3.29 o
   2   5  18      131.22      108.97      1.92 o
   3   5  18      367.23      387.41      4.34 o
   4   5  18        6.56        5.63      1.29 o
   5   5  18        3.39        5.97      1.24 o
   6   5  18        1.40        0.75      0.89 o
   0   6  18        9.30        8.54      1.67 o
   1   6  18       85.78       85.55      1.55 o
   2   6  18      129.35      142.52      2.22 o
   3   6  18      950.94      950.99     13.30 o
   4   6  18      227.15      245.40      3.54 o
   5   6  18       10.33        8.70      1.25 o
   6   6  18        0.51       -0.35      0.81 o
   1   7  18       46.30       41.75      1.48 o
   2   7  18        0.64        0.94      0.96 o
   3   7  18        5.12        4.35      1.18 o
   4   7  18       40.80       39.48      1.65 o
   5   7  18        5.22        3.82      1.29 o
   6   7  18       23.60       23.53      2.66 o
   0   8  18      200.60      190.04      3.77 o
   1   8  18        0.53        0.81      0.86 o
   2   8  18      256.87      269.97      3.31 o
   3   8  18     1192.61     1302.25     16.95 o
   4   8  18      162.60      157.42      2.43 o
   5   8  18       77.42       79.44      2.11 o
   6   8  18        8.85        5.47      1.75 o
   1   9  18       22.64       26.59      1.52 o
   2   9  18      139.99      136.17      2.41 o
   3   9  18      596.61      580.99      7.21 o
   4   9  18      127.39      127.77      2.21 o
   5   9  18       15.86       19.35      2.46 o
   0  10  18        6.22       10.63      1.65 o
   1  10  18      555.62      565.02      5.91 o
   2  10  18       32.78       34.34      1.60 o
   3  10  18      188.21      176.57      3.20 o
   4  10  18       37.39       35.85      1.49 o
   5  10  18       14.44        4.60      1.08 o
   1  11  18       16.87       10.79      1.47 o
   2  11  18       31.19       44.06      1.72 o
   3  11  18        1.41        4.39      1.02 o
   4  11  18       52.99       58.19      1.51 o
   5  11  18        1.12        1.14      1.25 o
   0  12  18       73.28       87.47      2.97 o
   1  12  18        0.04        0.30      1.03 o
   2  12  18       83.20       86.82      2.19 o
   3  12  18        3.01        3.76      1.10 o
   4  12  18       28.69       22.12      2.34 o
   1  13  18        4.87        5.45      1.24 o
   2  13  18      135.01      146.17      3.04 o
   3  13  18        0.09        0.19      0.89 o
   4  13  18        1.17        0.15      1.05 o
   0  14  18       17.42       18.68      1.82 o
   1  14  18        3.96        3.62      1.08 o
   2  14  18        2.52        2.53      1.05 o
   3  14  18        5.78        3.23      0.87 o
   1  15  18       17.57       14.39      1.17 o
   2  15  18        8.24        5.99      1.07 o
   3  15  18       23.10       23.07      3.01 o
   0  16  18       10.73        9.05      1.41 o
   1  16  18       35.79       32.65      1.56 o
   2  16  18       16.92       17.27      2.39 o
   1   1  19        1.63        1.21      0.43 o
   2   1  19        1.38        1.39      0.63 o
   3   1  19      170.92      183.87      3.09 o
   4   1  19       22.32       21.88      1.70 o
   5   1  19        0.94        0.62      1.02 o
   6   1  19        7.36        4.86      0.95 o
   0   2  19       16.51       18.22      0.86 o
   1   2  19      810.59      821.29      4.63 o
   2   2  19      340.18      311.73      2.78 o
   3   2  19       66.30       70.20      2.07 o
   4   2  19       44.61       39.02      1.91 o
   5   2  19        0.54       -1.12      1.12 o
   6   2  19        0.28       -0.37      0.80 o
   1   3  19     1755.42     1849.34     10.98 o
   2   3  19        9.28       12.31      0.84 o
   3   3  19       19.17       27.33      1.61 o
   4   3  19       81.61       68.43      2.20 o
   5   3  19       24.12       21.62      1.52 o
   6   3  19       12.04        4.33      0.86 o
   0   4  19      298.37      302.42      3.43 o
   1   4  19     1211.25     1311.73      8.23 o
   2   4  19       29.88       27.07      1.06 o
   3   4  19     2392.59     2406.20     27.45 o
   4   4  19       22.00       19.57      1.54 o
   5   4  19        0.53        1.54      1.08 o
   6   4  19        8.89        3.83      0.93 o
   1   5  19      593.80      602.18      4.62 o
   2   5  19       47.88       48.49      1.44 o
   3   5  19      166.01      160.21      2.86 o
   4   5  19        6.95        8.01      1.31 o
   5   5  19        6.87        9.14      1.24 o
   6   5  19        1.08        0.26      0.78 o
   0   6  19      320.21      323.71      5.20 o
   1   6  19     1162.28     1186.99      9.73 o
   2   6  19       13.54       17.14      1.28 o
   3   6  19      276.70      310.10      3.69 o
   4   6  19        8.21        7.73      1.42 o
   5   6  19        1.83        0.59      1.26 o
   6   6  19        8.70        3.98      0.95 o
   1   7  19       14.57       17.95      1.16 o
   2   7  19       40.28       41.34      1.61 o
   3   7  19      401.93      399.94      5.34 o
   4   7  19       29.12       32.24      1.70 o
   5   7  19       45.10       47.84      1.82 o
   6   7  19        0.82       -0.20      1.00 o
   0   8  19       23.05       27.37      1.90 o
   1   8  19        2.49        5.86      1.07 o
   2   8  19        7.74        6.38      1.12 o
   3   8  19      124.22      118.42      2.25 o
   4   8  19        1.43        1.51      1.00 o
   5   8  19        0.30        0.82      0.96 o
   1   9  19       90.54       96.56      2.05 o
   2   9  19        4.15        7.63      1.23 o
   3   9  19      109.00      127.68      2.30 o
   4   9  19        0.15       -0.85      0.89 o
   5   9  19       35.33       42.54      1.63 o
   0  10  19       88.62       90.72      2.69 o
   1  10  19      120.06      141.13      2.38 o
   2  10  19       21.39       23.72      1.49 o
   3  10  19      217.06      206.41      3.08 o
   4  10  19        1.05        0.16      0.93 o
   5  10  19        0.04        0.36      0.99 o
   1  11  19      104.09       98.84      2.44 o
   2  11  19        5.51        6.18      1.21 o
   3  11  19      169.67      158.39      2.49 o
   4  11  19        0.61       -0.76      0.81 o
   5  11  19       66.88       76.35      3.69 o
   0  12  19       28.07       23.28      2.05 o
   1  12  19        8.42        9.37      1.32 o
   2  12  19        9.24       13.99      1.69 o
   3  12  19        6.43        1.32      0.87 o
   4  12  19        0.60        0.12      0.81 o
   1  13  19       19.67       21.93      1.42 o
   2  13  19        3.24        2.81      1.13 o
   3  13  19        2.91        0.34      0.85 o
   4  13  19        1.03        0.79      0.89 o
   0  14  19        2.46        6.96      1.51 o
   1  14  19       27.38       30.64      1.47 o
   2  14  19       10.41        9.11      1.17 o
   3  14  19        0.19        0.27      0.88 o
   1  15  19       36.91       44.55      1.35 o
   2  15  19       11.87        6.69      1.18 o
   0  16  19        8.61        6.22      1.55 o
   1  16  19       10.85        5.44      0.98 o
   0   0  20     2826.25     2831.32     41.30 o
   1   0  20      232.53      216.98      3.38 o
   2   0  20       13.17       10.97      1.30 o
   3   0  20      383.91      416.53      6.97 o
   4   0  20        0.43        1.68      1.71 o
   5   0  20      106.30      102.28      3.42 o
   6   0  20        0.83       -0.56      1.12 o
   1   1  20      154.73      165.86      1.34 o
   2   1  20       87.51       76.55      1.50 o
   3   1  20       64.95       66.22      1.92 o
   4   1  20       76.79       86.88      2.42 o
   5   1  20       10.44        4.09      1.28 o
   6   1  20       41.89       41.57      2.12 o
   0   2  20      141.18      141.44      1.71 o
   1   2  20      219.76      244.15      1.92 o
   2   2  20       48.55       45.29      1.35 o
   3   2  20       47.81       45.67      1.83 o
   4   2  20       19.22       15.27      1.50 o
   5   2  20       61.21       61.32      1.97 o
   6   2  20        8.97        5.04      0.89 o
   1   3  20      279.62      273.82      2.27 o
   2   3  20        7.66        6.08      0.95 o
   3   3  20      413.03      423.41      4.85 o
   4   3  20       82.79       97.30      2.76 o
   5   3  20        0.47        2.81      1.17 o
   6   3  20       29.14       29.32      1.56 o
   0   4  20     2172.88     2268.46     22.65 o
   1   4  20      145.54      142.22      1.71 o
   2   4  20       53.08       62.59      1.41 o
   3   4  20       15.13       15.97      1.42 o
   4   4  20       13.23       10.73      1.48 o
   5   4  20       31.21       37.84      1.96 o
   6   4  20       45.31       45.70      2.29 o
   1   5  20      114.96      122.10      1.97 o
   2   5  20      116.34      114.24      2.02 o
   3   5  20     1208.64     1194.12     11.44 o
   4   5  20        1.76        2.58      1.13 o
   5   5  20       30.54       37.67      1.69 o
   6   5  20       10.75        7.29      1.09 o
   0   6  20       87.68       91.34      2.50 o
   1   6  20      479.11      482.38      4.44 o
   2   6  20      186.54      199.55      2.85 o
   3   6  20      901.15      991.19     10.77 o
   4   6  20        6.32        5.16      1.29 o
   5   6  20        3.10        1.26      1.14 o
   6   6  20       10.37        6.76      1.37 o
   1   7  20      399.05      410.76      4.01 o
   2   7  20       58.59       68.21      1.94 o
   3   7  20      343.32      344.21      4.91 o
   4   7  20      119.11      108.27      2.52 o
   5   7  20       15.28       15.68      1.44 o
   0   8  20      480.22      515.40      7.21 o
   1   8  20       61.58       64.56      1.73 o
   2   8  20       74.43       77.66      2.02 o
   3   8  20        1.65        1.73      1.03 o
   4   8  20        0.83        1.56      1.07 o
   5   8  20        0.79       -0.16      0.87 o
   1   9  20       35.06       33.52      1.50 o
   2   9  20      271.23      264.52      3.49 o
   3   9  20      328.04      364.61      4.60 o
   4   9  20      103.03       98.70      2.15 o
   5   9  20        3.91        2.08      1.01 o
   0  10  20        1.51        1.99      1.46 o
   1  10  20        3.57        1.95      1.07 o
   2  10  20      126.42      131.15      2.50 o
   3  10  20      195.99      229.24      3.10 o
   4  10  20       10.12        5.26      1.11 o
   5  10  20        1.32        1.51      1.14 o
   1  11  20      117.38      116.26      2.80 o
   2  11  20       23.98       29.20      1.65 o
   3  11  20        0.32        1.44      0.95 o
   4  11  20       37.47       33.59      1.56 o
   0  12  20      116.34      124.36      3.18 o
   1  12  20      109.09      113.41      2.35 o
   2  12  20       41.70       50.30      1.97 o
   3  12  20       29.21       30.52      1.53 o
   4  12  20       14.63        6.82      1.17 o
   1  13  20        1.91        1.03      0.98 o
   2  13  20       40.72       42.22      1.69 o
   3  13  20        1.89        0.67      0.85 o
   0  14  20       22.11       24.13      1.81 o
   1  14  20        0.41        1.65      0.87 o
   2  14  20        2.64        1.38      0.95 o
   3  14  20        0.17        0.43      1.00 o
   1  15  20        1.76        2.02      0.88 o
   2  15  20       16.10        5.72      1.08 o
   0  16  20       12.06        9.86      1.84 o
   1   1  21       34.28       27.09      0.93 o
   2   1  21      231.63      237.89      3.02 o
   3   1  21      119.26      115.19      3.27 o
   4   1  21        1.96       -0.27      1.21 o
   5   1  21       47.09       58.30      2.09 o
   6   1  21        3.79        0.13      0.79 o
   0   2  21        0.29        0.85      0.70 o
   1   2  21     1116.06     1201.99      8.13 o
   2   2  21        0.64        1.64      0.86 o
   3   2  21       88.32      100.07      2.17 o
   4   2  21       52.29       57.07      1.92 o
   5   2  21       45.21       41.09      1.73 o
   6   2  21        0.55        0.47      0.79 o
   1   3  21      355.11      398.14      3.19 o
   2   3  21      194.88      201.74      2.60 o
   3   3  21      339.36      339.00      4.09 o
   4   3  21        0.02        0.36      1.14 o
   5   3  21        7.31        5.26      1.25 o
   6   3  21        1.83        0.56      0.73 o
   0   4  21     1078.35     1126.44     11.82 o
   1   4  21       54.99       56.33      1.43 o
   2   4  21      119.88      118.75      1.97 o
   3   4  21       45.38       49.71      1.81 o
   4   4  21       80.37       73.36      2.24 o
   5   4  21       39.22       43.80      1.76 o
   6   4  21       43.15       43.92      1.73 o
   1   5  21       10.10       19.06      1.23 o
   2   5  21       54.59       47.95      1.66 o
   3   5  21      132.87      119.97      2.56 o
   4   5  21       44.10       34.86      1.81 o
   5   5  21        1.32        3.83      1.17 o
   6   5  21        0.16        0.99      1.29 o
   0   6  21     1132.40     1171.66     14.41 o
   1   6  21      580.96      618.20      5.52 o
   2   6  21      183.33      187.75      2.76 o
   3   6  21       44.42       48.51      1.73 o
   4   6  21        0.37        0.45      1.06 o
   5   6  21        9.74        7.86      1.16 o
   6   6  21        8.05        3.85      1.28 o
   1   7  21       62.33       65.26      1.79 o
   2   7  21       25.20       26.72      1.40 o
   3   7  21      114.02      101.60      2.15 o
   4   7  21        3.77        1.19      1.08 o
   5   7  21       89.23       83.52      2.12 o
   0   8  21      263.17      257.62      4.55 o
   1   8  21      144.86      162.45      2.81 o
   2   8  21        0.22        0.71      0.97 o
   3   8  21       44.27       55.69      1.79 o
   4   8  21        6.93        3.64      1.17 o
   5   8  21       11.34        6.92      1.14 o
   1   9  21       12.50       16.89      1.33 o
   2   9  21       35.84       41.77      1.62 o
   3   9  21       15.34       14.38      1.38 o
   4   9  21       13.32        8.00      1.03 o
   5   9  21       32.25       37.35      1.80 o
   0  10  21       57.63       59.98      2.81 o
   1  10  21       40.91       45.35      1.61 o
   2  10  21        0.58        0.90      0.95 o
   3  10  21        0.29        2.57      1.01 o
   4  10  21       10.84       12.25      1.59 o
   5  10  21        3.62        3.13      1.70 o
   1  11  21       93.52       96.63      2.28 o
   2  11  21       37.59       39.19      1.82 o
   3  11  21       62.06       57.54      2.06 o
   4  11  21       15.55       17.23      1.49 o
   0  12  21       12.17       12.70      1.93 o
   1  12  21       32.71       35.93      1.53 o
   2  12  21      150.28      157.82      3.03 o
   3  12  21        0.92       -0.01      0.74 o
   4  12  21        8.92        3.91      0.97 o
   1  13  21       77.97       75.86      1.87 o
   2  13  21        0.98       -0.36      0.98 o
   3  13  21        0.10        0.33      0.71 o
   0  14  21       40.43       46.04      2.33 o
   1  14  21       14.14        9.64      1.09 o
   2  14  21        0.72        0.07      0.78 o
   3  14  21       21.78       10.98      1.75 o
   1  15  21       26.95       35.38      2.17 o
   2  15  21        2.55        0.25      0.94 o
   0   0  22      104.80       94.76      2.17 o
   1   0  22      232.13      250.91      4.16 o
   2   0  22      241.52      246.22      6.34 o
   3   0  22      123.21      124.79      3.91 o
   4   0  22        1.93        1.85      1.67 o
   5   0  22       55.37       57.71      2.88 o
   6   0  22      124.32      135.94      8.15 o
   1   1  22        5.06        5.76      0.87 o
   2   1  22      154.26      134.70      3.31 o
   3   1  22        0.55        1.10      1.15 o
   4   1  22      121.72      123.88      2.78 o
   5   1  22       10.63       11.91      1.61 o
   6   1  22        8.35        2.71      0.92 o
   0   2  22      189.74      184.72      2.35 o
   1   2  22       45.32       46.89      1.19 o
   2   2  22      420.26      456.63      6.17 o
   3   2  22       12.75       11.15      1.35 o
   4   2  22       18.81       22.08      1.75 o
   5   2  22        3.98        3.76      1.12 o
   6   2  22        2.84        0.70      0.88 o
   1   3  22       55.04       49.38      1.31 o
   2   3  22      546.24      568.29      5.42 o
   3   3  22       19.02       16.66      1.36 o
   4   3  22      139.75      142.91      2.62 o
   5   3  22      109.00      122.97      2.84 o
   6   3  22        0.81        0.48      0.79 o
   0   4  22     1948.19     1982.77     23.08 o
   1   4  22       56.84       56.49      1.31 o
   2   4  22      206.62      222.52      2.97 o
   3   4  22       55.12       59.60      1.85 o
   4   4  22       10.53       10.76      1.36 o
   5   4  22       40.07       39.97      1.73 o
   6   4  22       11.82        6.46      1.33 o
   1   5  22        0.76       -0.42      0.84 o
   2   5  22      344.86      362.31      3.80 o
   3   5  22       32.36       29.27      1.61 o
   4   5  22       83.25       77.57      2.13 o
   5   5  22        5.54        5.57      1.09 o
   0   6  22        8.13        4.71      1.45 o
   1   6  22       18.90       21.32      1.42 o
   2   6  22       63.56       72.90      1.99 o
   3   6  22      189.89      213.13      3.27 o
   4   6  22      242.69      228.67      3.67 o
   5   6  22        2.90        3.22      1.03 o
   1   7  22      113.76      109.58      2.40 o
   2   7  22       15.40       19.79      1.34 o
   3   7  22        0.26       -0.20      1.06 o
   4   7  22       76.03       80.81      2.22 o
   5   7  22        0.41        0.42      0.85 o
   0   8  22     1550.38     1577.35     19.79 o
   1   8  22        5.12        5.09      1.13 o
   2   8  22       46.97       50.12      1.72 o
   3   8  22       16.58       16.18      1.61 o
   4   8  22       15.47       10.18      1.24 o
   5   8  22        6.42        2.52      0.92 o
   1   9  22       63.84       65.01      1.92 o
   2   9  22        8.35        8.70      1.20 o
   3   9  22        7.76        5.91      1.10 o
   4   9  22        2.21        1.88      0.86 o
   5   9  22        7.80        2.94      1.25 o
   0  10  22       48.41       41.47      2.08 o
   1  10  22       17.47       23.78      1.47 o
   2  10  22      247.35      258.08      3.51 o
   3  10  22       55.50       51.10      1.56 o
   4  10  22       33.27       26.40      2.07 o
   1  11  22       62.50       65.93      2.02 o
   2  11  22       52.01       53.53      1.84 o
   3  11  22       22.82       18.37      1.14 o
   4  11  22        0.12        0.14      0.67 o
   0  12  22       54.38       63.20      2.47 o
   1  12  22       16.43       25.66      1.50 o
   2  12  22       84.94       89.60      2.17 o
   3  12  22       30.31       32.21      1.36 o
   1  13  22       59.92       64.83      1.71 o
   2  13  22       38.09       38.04      2.28 o
   3  13  22        0.06        0.08      0.90 o
   0  14  22       15.97        9.23      1.48 o
   1  14  22       23.87       19.80      1.74 o
   2  14  22        0.11        0.24      0.86 o
   1  15  22        0.29        0.66      0.90 o
   1   1  23        2.95        1.75      0.83 o
   2   1  23       53.44       55.25      1.65 o
   3   1  23      109.85      100.80      2.99 o
   4   1  23        3.32        1.51      1.17 o
   5   1  23       20.77       17.85      1.71 o
   6   1  23       36.79       44.34      4.27 o
   0   2  23      607.48      618.37      8.44 o
   1   2  23      582.50      625.80      5.72 o
   2   2  23       24.96       28.43      1.56 o
   3   2  23       18.90       16.13      1.37 o
   4   2  23       53.23       45.93      1.80 o
   5   2  23       50.73       53.02      2.20 o
   6   2  23        1.39        1.06      1.05 o
   1   3  23       92.19      103.70      1.57 o
   2   3  23        8.54        6.38      0.98 o
   3   3  23       37.67       38.34      1.58 o
   4   3  23      229.01      219.50      3.63 o
   5   3  23       31.53       30.92      1.47 o
   6   3  23       17.48       14.93      2.48 o
   0   4  23      819.50      858.51     14.83 o
   1   4  23      246.01      265.70      2.76 o
   2   4  23      125.25      133.40      2.40 o
   3   4  23       12.26       12.58      1.52 o
   4   4  23        7.48        7.39      1.22 o
   5   4  23        1.19        1.51      1.06 o
   1   5  23        0.75        0.76      0.84 o
   2   5  23       14.78       21.08      1.50 o
   3   5  23       40.91       36.88      1.70 o
   4   5  23       39.78       43.97      1.92 o
   5   5  23       11.42       10.42      1.11 o
   0   6  23      458.53      506.65      8.73 o
   1   6  23      116.32      118.33      2.24 o
   2   6  23      157.58      174.39      2.70 o
   3   6  23      131.29      141.56      3.07 o
   4   6  23      126.68      140.41      2.81 o
   5   6  23       44.73       47.57      1.63 o
   1   7  23        4.82        4.41      1.11 o
   2   7  23       28.06       35.76      1.59 o
   3   7  23       48.34       48.30      1.83 o
   4   7  23       13.67       10.26      1.31 o
   5   7  23        1.16        0.50      0.84 o
   0   8  23      367.20      377.80      5.62 o
   1   8  23       86.02      104.71      2.21 o
   2   8  23        1.23        2.19      1.02 o
   3   8  23       23.67       22.19      1.34 o
   4   8  23       72.97       63.97      1.85 o
   5   8  23        1.82        1.32      1.10 o
   1   9  23        5.34        5.90      1.16 o
   2   9  23       22.26       24.23      1.36 o
   3   9  23       13.71       20.44      1.22 o
   4   9  23        5.45        2.44      1.09 o
   0  10  23       10.36       10.81      1.92 o
   1  10  23        9.36        7.77      1.21 o
   2  10  23      361.83      401.93      4.36 o
   3  10  23      239.25      235.77      2.90 o
   4  10  23       61.72       60.96      1.62 o
   1  11  23       39.34       37.06      1.63 o
   2  11  23       20.37       20.27      1.44 o
   3  11  23       35.93       31.11      1.20 o
   4  11  23        0.38       -0.34      1.05 o
   0  12  23       19.25       23.29      1.98 o
   1  12  23        1.80        1.63      1.07 o
   2  12  23       71.52       66.71      1.91 o
   3  12  23        0.02       -0.11      0.71 o
   1  13  23        6.82        3.50      0.96 o
   2  13  23        2.26        0.64      0.92 o
   3  13  23       41.37       41.56      3.65 o
   0  14  23       69.51       75.67      2.34 o
   1  14  23        7.02        5.42      1.05 o
   2  14  23        0.17       -0.09      0.86 o
   0   0  24      318.33      343.93     11.41 o
   1   0  24      428.36      445.53      7.17 o
   2   0  24      223.47      222.71      6.45 o
   3   0  24      494.47      528.08     11.05 o
   4   0  24       78.58       90.20      4.75 o
   5   0  24        3.08        3.63      1.83 o
   1   1  24       49.33       45.75      1.51 o
   2   1  24      199.13      187.80      2.89 o
   3   1  24       10.34        7.13      1.44 o
   4   1  24       10.41       12.59      1.41 o
   5   1  24       68.13       70.96      2.23 o
   0   2  24      566.54      586.51      7.06 o
   1   2  24       78.58       78.24      1.85 o
   2   2  24      470.60      474.14      6.19 o
   3   2  24       53.10       49.08      1.96 o
   4   2  24        3.41        4.91      1.18 o
   5   2  24       17.17       12.61      1.34 o
   1   3  24        0.22        0.60      0.75 o
   2   3  24       77.36       88.10      1.95 o
   3   3  24       84.86       93.10      2.36 o
   4   3  24       34.09       37.35      1.70 o
   5   3  24       19.54       23.33      1.74 o
   0   4  24      358.32      339.73      5.55 o
   1   4  24      263.93      269.19      2.76 o
   2   4  24      527.55      573.28      5.61 o
   3   4  24       72.29       87.36      2.10 o
   4   4  24       69.78       61.50      1.88 o
   5   4  24       16.89        7.88      1.18 o
   1   5  24       20.37       21.24      1.19 o
   2   5  24      253.46      247.50      3.37 o
   3   5  24      178.68      174.98      3.74 o
   4   5  24       36.76       35.33      1.64 o
   5   5  24        7.07        5.27      0.91 o
   0   6  24        0.83       -0.32      1.42 o
   1   6  24        2.40        2.05      0.96 o
   2   6  24       20.99       19.15      1.28 o
   3   6  24      114.07      109.56      2.50 o
   4   6  24      290.57      294.61      5.48 o
   5   6  24       12.99        6.28      1.07 o
   1   7  24       47.77       54.29      1.76 o
   2   7  24        0.53        0.14      0.94 o
   3   7  24      145.11      164.46      2.90 o
   4   7  24      101.81       94.11      2.22 o
   5   7  24       49.15       45.36      2.06 o
   0   8  24      477.94      526.21      7.70 o
   1   8  24      102.71      104.54      2.37 o
   2   8  24       11.23       13.43      1.18 o
   3   8  24       96.35      102.40      2.09 o
   4   8  24       62.52       64.28      1.77 o
   1   9  24       28.26       29.94      1.50 o
   2   9  24      361.72      387.83      4.33 o
   3   9  24      144.18      146.57      2.54 o
   4   9  24       27.47       32.35      1.87 o
   0  10  24       34.23       35.60      2.06 o
   1  10  24       56.06       55.71      1.80 o
   2  10  24       35.12       42.61      1.71 o
   3  10  24        3.33        2.36      0.93 o
   4  10  24        1.78        2.65      0.95 o
   1  11  24       27.72       27.79      1.39 o
   2  11  24       20.50       22.16      1.39 o
   3  11  24       45.61       49.18      1.43 o
   0  12  24       16.96       13.53      2.02 o
   1  12  24       87.94       87.23      2.00 o
   2  12  24      100.95      101.94      2.15 o
   3  12  24        0.35        0.48      1.08 o
   1  13  24        3.21        3.51      1.07 o
   2  13  24        1.92        1.89      0.99 o
   0  14  24        1.65       -0.69      1.20 o
   1  14  24       13.07        6.08      1.09 o
   1   1  25        0.52        0.36      0.82 o
   2   1  25       80.39       74.91      2.21 o
   3   1  25      117.94      114.68      2.76 o
   4   1  25       20.80       25.73      1.52 o
   5   1  25        0.58        0.73      1.02 o
   0   2  25      103.96      100.55      2.13 o
   1   2  25        8.57        7.97      1.05 o
   2   2  25     1612.65     1728.56     19.58 o
   3   2  25        1.75        2.48      1.15 o
   4   2  25       21.92       27.38      1.61 o
   5   2  25       13.50        8.99      1.20 o
   1   3  25       11.26       17.00      1.10 o
   2   3  25       14.29       15.48      1.37 o
   3   3  25        5.68        4.03      1.26 o
   4   3  25        6.60        8.14      1.18 o
   5   3  25        0.17       -0.05      0.78 o
   0   4  25      509.48      558.66      8.03 o
   1   4  25       66.98       66.27      1.50 o
   2   4  25        0.09        1.98      0.93 o
   3   4  25       11.76       10.94      1.20 o
   4   4  25        1.71        1.15      0.94 o
   5   4  25        0.35       -0.88      0.88 o
   1   5  25       45.50       41.16      1.39 o
   2   5  25        6.77        7.09      1.09 o
   3   5  25       36.40       34.37      1.52 o
   4   5  25      218.78      225.04      3.43 o
   5   5  25        5.45        4.31      1.02 o
   0   6  25      100.83       95.09      2.81 o
   1   6  25       65.43       62.07      1.69 o
   2   6  25      109.92      114.09      2.39 o
   3   6  25        3.20        1.02      1.16 o
   4   6  25       27.33       19.65      1.28 o
   5   6  25       18.00        7.87      1.16 o
   1   7  25       12.94       14.96      1.25 o
   2   7  25       12.01       13.01      1.21 o
   3   7  25       43.31       44.89      1.72 o
   4   7  25        0.83        0.35      0.81 o
   5   7  25        0.32       -0.24      0.92 o
   0   8  25        1.78        0.02      1.28 o
   1   8  25        1.03        0.89      0.96 o
   2   8  25       34.83       33.80      1.38 o
   3   8  25       24.55       16.72      1.39 o
   4   8  25       76.66       83.26      1.93 o
   1   9  25       15.75       18.95      1.30 o
   2   9  25       60.13       59.05      1.74 o
   3   9  25        3.58        3.27      1.03 o
   4   9  25      169.88      180.85      4.05 o
   0  10  25      154.20      170.44      3.62 o
   1  10  25        5.67        8.85      1.10 o
   2  10  25        1.48        2.81      1.01 o
   3  10  25        1.09        0.95      0.76 o
   4  10  25       10.49        5.26      1.18 o
   1  11  25        6.82        4.82      0.95 o
   2  11  25        4.83        4.13      1.06 o
   3  11  25       63.91       52.21      1.93 o
   0  12  25        0.28       -1.31      1.31 o
   1  12  25       93.89       86.25      1.93 o
   2  12  25        0.09       -0.55      0.82 o
   3  12  25        4.26        1.21      1.01 o
   1  13  25        1.85        1.41      0.92 o
   2  13  25        2.07        1.98      0.78 o
   0  14  25       27.21       39.18      2.43 o
   0   0  26      653.02      679.88     22.21 o
   1   0  26      153.63      170.22      3.47 o
   2   0  26       14.09        8.59      2.28 o
   3   0  26       65.09       76.50      3.49 o
   4   0  26      101.73       88.97      4.88 o
   5   0  26        7.13        6.18      1.69 o
   1   1  26        0.92        0.79      1.01 o
   2   1  26       55.96       47.14      1.61 o
   3   1  26       58.84       62.06      2.02 o
   4   1  26        0.08        0.29      1.00 o
   5   1  26        3.45        3.79      1.10 o
   0   2  26       51.68       52.95      1.95 o
   1   2  26      156.85      152.29      2.35 o
   2   2  26        1.87        3.87      1.15 o
   3   2  26        3.56        4.92      1.24 o
   4   2  26        9.97        7.54      1.18 o
   5   2  26        0.00       -0.12      0.87 o
   1   3  26        7.20        8.19      1.04 o
   2   3  26       87.76       75.18      2.22 o
   3   3  26       18.15       26.39      1.46 o
   4   3  26       13.13        8.94      1.23 o
   5   3  26        0.22       -0.01      0.93 o
   0   4  26     1456.29     1515.92     27.86 o
   1   4  26      262.46      270.51      3.14 o
   2   4  26      221.04      217.05      3.50 o
   3   4  26       21.87       27.73      1.54 o
   4   4  26       19.89       21.41      1.49 o
   5   4  26        4.82        3.10      1.09 o
   1   5  26       87.41       79.58      1.80 o
   2   5  26       73.31       82.86      2.00 o
   3   5  26        8.89       10.46      1.38 o
   4   5  26       65.33       54.16      1.76 o
   5   5  26       36.08       35.22      1.65 o
   0   6  26      104.19      108.21      2.79 o
   1   6  26       68.47       62.68      1.63 o
   2   6  26        0.88        1.13      0.92 o
   3   6  26        4.43        6.60      1.20 o
   4   6  26       27.51       18.14      1.58 o
   1   7  26        5.39        5.07      1.08 o
   2   7  26        1.33        1.20      0.88 o
   3   7  26       42.12       47.84      1.78 o
   4   7  26      152.16      149.75      2.73 o
   0   8  26       31.81       35.12      2.15 o
   1   8  26      276.59      305.65      3.60 o
   2   8  26        0.00        0.37      0.92 o
   3   8  26        0.23        0.21      0.92 o
   4   8  26       37.14       46.02      1.77 o
   1   9  26       23.17       25.82      1.36 o
   2   9  26      228.41      235.51      3.13 o
   3   9  26       56.51       62.37      1.53 o
   4   9  26       62.07       53.90      1.85 o
   0  10  26        0.08        0.83      1.43 o
   1  10  26        0.98       -0.08      0.81 o
   2  10  26       34.02       28.83      1.46 o
   3  10  26       23.91       17.23      1.70 o
   1  11  26       10.42        6.14      0.96 o
   2  11  26        6.78        4.31      0.84 o
   3  11  26       47.15       52.67      1.63 o
   0  12  26        0.68        0.86      1.19 o
   1  12  26        4.73        3.17      1.07 o
   2  12  26        2.10        1.52      0.84 o
   1  13  26       32.22       37.33      1.88 o
   1   1  27      175.34      169.21      2.52 o
   2   1  27       17.12       17.74      1.44 o
   3   1  27       29.28       28.22      1.60 o
   4   1  27       20.40       19.63      1.48 o
   5   1  27        2.43        2.30      0.96 o
   0   2  27      159.01      163.06      4.16 o
   1   2  27       44.32       48.86      1.51 o
   2   2  27        1.33        2.72      1.12 o
   3   2  27        4.27        4.11      1.19 o
   4   2  27       21.27       26.02      1.38 o
   5   2  27       45.25       46.79      1.82 o
   1   3  27        0.92        2.67      0.92 o
   2   3  27        0.97        0.58      1.06 o
   3   3  27       38.62       41.50      1.73 o
   4   3  27       13.48       12.07      1.34 o
   5   3  27        1.22        0.97      1.08 o
   0   4  27       22.94       23.84      2.50 o
   1   4  27        6.24        2.99      1.05 o
   2   4  27      199.90      199.45      3.28 o
   3   4  27       22.86       22.55      1.62 o
   4   4  27        6.45        5.33      1.05 o
   5   4  27        0.03        0.64      0.97 o
   1   5  27       23.04       25.70      1.30 o
   2   5  27       38.81       45.48      1.60 o
   3   5  27        0.24       -0.51      0.96 o
   4   5  27       19.63        8.81      1.14 o
   0   6  27        3.54        6.17      1.38 o
   1   6  27      217.11      209.24      2.84 o
   2   6  27       44.88       49.88      1.54 o
   3   6  27       58.80       56.43      2.21 o
   4   6  27        7.79        5.35      0.92 o
   1   7  27       59.82       61.15      1.68 o
   2   7  27       20.62       23.55      1.31 o
   3   7  27       17.43       15.35      1.38 o
   4   7  27      116.51      120.45      2.34 o
   0   8  27       12.02        8.39      1.57 o
   1   8  27       51.06       52.07      1.63 o
   2   8  27       62.76       61.66      1.59 o
   3   8  27        0.63        0.35      0.81 o
   4   8  27       11.08        6.32      0.99 o
   1   9  27        0.97       -0.25      0.92 o
   2   9  27       12.77       15.05      1.14 o
   3   9  27       44.81       47.43      1.53 o
   0  10  27        0.93        2.37      1.31 o
   1  10  27       14.46        9.21      1.08 o
   2  10  27       41.61       46.01      1.58 o
   3  10  27       13.32        6.58      1.13 o
   1  11  27        9.26        6.64      1.00 o
   2  11  27        0.02       -0.04      0.70 o
   0  12  27        1.24        1.84      1.27 o
   1  12  27       21.29       17.74      2.48 o
   2  12  27       11.32        5.14      1.23 o
   0   0  28       27.18       30.91      4.00 o
   1   0  28      171.40      182.65      4.15 o
   2   0  28        0.20        3.07      1.42 o
   3   0  28       84.66       63.90      3.06 o
   4   0  28       49.97       47.57      2.92 o
   5   0  28        3.32        4.01      1.34 o
   1   1  28       10.71        7.18      1.29 o
   2   1  28        0.25       -0.68      0.95 o
   3   1  28        9.22        7.95      1.23 o
   4   1  28        0.28        0.21      0.91 o
   5   1  28       28.28       32.94      2.27 o
   0   2  28      134.57      131.47      3.60 o
   1   2  28      147.09      162.95      2.65 o
   2   2  28       80.69       74.36      1.90 o
   3   2  28        5.75        5.95      1.14 o
   4   2  28        9.76        6.74      1.04 o
   5   2  28        2.59        1.91      1.02 o
   1   3  28       46.20       47.76      1.58 o
   2   3  28       71.80       67.86      1.82 o
   3   3  28        1.41        2.92      1.08 o
   4   3  28        1.89        1.29      0.86 o
   0   4  28       11.06        9.72      1.70 o
   1   4  28       83.52       88.11      2.19 o
   2   4  28        0.32        0.18      1.02 o
   3   4  28        0.44        1.91      1.07 o
   4   4  28       74.29       62.87      2.00 o
   1   5  28      233.11      234.41      3.47 o
   2   5  28       33.45       31.89      1.52 o
   3   5  28       70.56       70.01      2.27 o
   4   5  28        5.02        2.32      0.94 o
   0   6  28       70.23       74.01      3.37 o
   1   6  28        3.86        4.67      0.99 o
   2   6  28        1.35        1.42      0.92 o
   3   6  28        0.60        0.51      0.85 o
   4   6  28       39.89       33.26      1.58 o
   1   7  28        0.33        0.73      0.87 o
   2   7  28        3.50        2.42      1.02 o
   3   7  28       10.80        7.60      1.00 o
   4   7  28        6.38        4.54      1.17 o
   0   8  28        3.17        2.18      1.29 o
   1   8  28       78.73       84.62      1.81 o
   2   8  28        1.42       -0.32      0.79 o
   3   8  28        3.78        4.04      0.96 o
   1   9  28        5.63        3.58      0.92 o
   2   9  28        0.12        0.39      0.75 o
   3   9  28        7.87        5.10      0.95 o
   0  10  28       32.43       25.35      2.54 o
   1  10  28        7.14        3.17      0.86 o
   2  10  28        6.04        3.07      0.78 o
   1  11  28       30.61       26.73      1.48 o
   2  11  28        0.15        0.22      1.03 o
   0  12  28       64.08       62.42      2.30 o
   1  12  28      108.36      125.30      2.41 o
   1   1  29       82.98       92.96      2.09 o
   2   1  29       51.08       48.95      1.82 o
   3   1  29        5.11        3.32      1.10 o
   4   1  29       22.98       24.85      1.34 o
   0   2  29       21.01       30.41      2.07 o
   1   2  29      160.06      148.92      2.78 o
   2   2  29      102.10      116.59      2.32 o
   3   2  29        2.64        5.15      1.16 o
   4   2  29        0.01       -0.77      0.88 o
   1   3  29      191.70      192.72      3.04 o
   2   3  29       97.06       94.40      2.21 o
   3   3  29        0.82        0.24      0.97 o
   4   3  29       34.66       28.53      1.35 o
   0   4  29       17.72       24.16      2.02 o
   1   4  29        3.40        4.39      1.09 o
   2   4  29       43.60       40.06      1.80 o
   3   4  29       25.43       24.09      1.74 o
   4   4  29        4.91        2.67      1.05 o
   1   5  29        2.51        1.68      0.97 o
   2   5  29      105.08      100.87      2.29 o
   3   5  29        0.14        0.55      1.04 o
   4   5  29       22.36       26.67      2.30 o
   0   6  29       21.18       21.76      1.85 o
   1   6  29        0.28        1.21      0.92 o
   2   6  29       37.09       35.96      1.70 o
   3   6  29       13.22       10.54      1.20 o
   4   6  29       25.24       27.49      1.50 o
   1   7  29       29.56       28.64      1.24 o
   2   7  29       11.28        5.85      1.02 o
   3   7  29        5.13        2.46      0.83 o
   0   8  29        5.76       10.09      1.71 o
   1   8  29        0.75        0.33      0.74 o
   2   8  29        3.92        3.25      0.97 o
   3   8  29        3.36        1.39      0.94 o
   1   9  29        0.02        0.16      0.66 o
   2   9  29       22.79       19.04      1.27 o
   3   9  29       11.76        5.75      1.49 o
   0  10  29      116.32      126.74      2.80 o
   1  10  29        1.28        0.40      0.77 o
   2  10  29       22.24       21.83      1.71 o
   1  11  29        2.94        1.06      0.90 o
   0   0  30      161.69      157.43      8.33 o
   1   0  30      723.61      712.24     15.70 o
   2   0  30       10.38       18.93      2.03 o
   3   0  30       64.87       75.86      2.82 o
   4   0  30       11.97        7.74      1.60 o
   1   1  30      284.20      279.81      4.52 o
   2   1  30        0.03       -0.99      0.99 o
   3   1  30        7.37        7.38      1.05 o
   4   1  30        0.04        0.08      0.69 o
   0   2  30       57.76       60.51      2.93 o
   1   2  30      163.64      171.20      3.54 o
   2   2  30       49.07       49.76      1.71 o
   3   2  30        8.60        4.84      0.96 o
   4   2  30        0.04        0.44      0.88 o
   1   3  30      115.98      113.62      3.00 o
   2   3  30       22.21       23.25      1.33 o
   3   3  30       62.52       61.47      1.88 o
   4   3  30       10.13       12.19      1.70 o
   0   4  30      103.90      122.60      5.22 o
   1   4  30       38.30       37.25      1.59 o
   2   4  30       12.62        7.43      1.16 o
   3   4  30        6.23        5.17      1.22 o
   4   4  30       21.72       16.05      1.67 o
   1   5  30       33.78       29.60      2.27 o
   2   5  30        0.91        0.91      0.95 o
   3   5  30       20.12       15.60      2.07 o
   4   5  30        1.89        0.14      1.05 o
   0   6  30        5.20        4.22      1.68 o
   1   6  30        1.43        1.30      0.91 o
   2   6  30        1.08        1.66      1.06 o
   3   6  30        7.20        3.46      1.08 o
   1   7  30       66.12       58.00      1.51 o
   2   7  30        2.10        1.88      0.84 o
   3   7  30       57.27       63.60      1.94 o
   0   8  30        0.96       -0.37      1.30 o
   1   8  30       38.54       40.68      1.23 o
   2   8  30       19.01       21.64      1.80 o
   3   8  30        1.77        1.00      1.12 o
   1   9  30        3.55        2.18      0.71 o
   2   9  30       17.90       12.75      1.41 o
   0  10  30       18.19       12.22      2.11 o
   1  10  30        2.66        0.97      0.75 o
   1   1  31       38.38       39.49      1.42 o
   2   1  31        1.10        0.82      1.04 o
   3   1  31       15.90        7.03      1.00 o
   4   1  31       13.40        5.22      1.13 o
   0   2  31       93.52      101.47      3.54 o
   1   2  31       10.47        8.90      1.06 o
   2   2  31       98.89      102.04      2.06 o
   3   2  31       48.77       44.97      1.52 o
   4   2  31        2.05        0.95      1.05 o
   1   3  31       11.16       10.20      1.13 o
   2   3  31       35.23       27.50      1.52 o
   3   3  31        0.10        0.39      0.80 o
   0   4  31        6.41        6.24      1.79 o
   1   4  31        1.96        2.17      0.93 o
   2   4  31        4.47        3.59      1.16 o
   3   4  31       22.08       21.88      1.78 o
   1   5  31        7.19        5.87      1.08 o
   2   5  31       21.66       16.70      1.30 o
   3   5  31        1.74        1.85      1.10 o
   0   6  31       26.50       28.53      1.96 o
   1   6  31       62.82       68.85      1.75 o
   2   6  31       18.93       11.63      1.27 o
   3   6  31       36.29       41.62      1.76 o
   1   7  31        1.16        0.99      0.82 o
   2   7  31        0.21       -0.12      0.73 o
   3   7  31        4.21        3.14      1.41 o
   0   8  31        9.04        1.89      1.14 o
   1   8  31       41.31       38.30      1.81 o
   2   8  31        5.07        2.03      1.06 o
   1   9  31       11.12       10.76      1.18 o
   0  10  31       83.51       80.86      2.90 o
   0   0  32      778.13      854.37     51.50 o
   1   0  32       35.70       27.35      1.76 o
   2   0  32       12.75       12.26      1.68 o
   3   0  32        0.83        0.28      1.17 o
   1   1  32        0.27       -0.12      0.88 o
   2   1  32        8.92        8.74      1.12 o
   3   1  32       78.34       69.80      1.69 o
   0   2  32        4.75        2.83      1.86 o
   1   2  32      101.71      101.56      2.78 o
   2   2  32        0.46       -0.05      0.77 o
   3   2  32        0.02       -0.29      0.78 o
   1   3  32        1.61        1.11      0.98 o
   2   3  32       43.34       41.45      2.31 o
   3   3  32       31.50       26.61      1.38 o
   0   4  32       29.82       29.38      2.96 o
   1   4  32       14.21       12.10      1.17 o
   2   4  32       36.10       40.36      2.03 o
   3   4  32        3.38        2.90      0.98 o
   1   5  32       17.41       13.20      1.39 o
   2   5  32        1.28        0.40      0.83 o
   3   5  32        2.81        1.44      0.96 o
   0   6  32        4.64        3.98      1.39 o
   1   6  32       45.36       34.56      2.54 o
   2   6  32        0.74        0.69      1.00 o
   1   7  32       12.80        9.53      0.95 o
   2   7  32       46.51       57.46      2.21 o
   0   8  32        0.60       -0.07      1.25 o
   1   8  32       11.11        9.06      1.39 o
   1   1  33       73.70       69.20      2.11 o
   2   1  33       38.64       34.00      1.67 o
   3   1  33       38.18       38.54      1.53 o
   0   2  33       24.60       24.23      2.27 o
   1   2  33       43.90       51.54      1.99 o
   2   2  33        3.85        3.40      0.77 o
   3   2  33       95.20       97.11      2.22 o
   1   3  33       20.62       11.88      1.31 o
   2   3  33        9.48        5.55      0.88 o
   3   3  33        4.33        2.00      1.11 o
   0   4  33        0.46       -0.25      1.37 o
   1   4  33       27.06       17.34      1.60 o
   2   4  33        1.64        1.29      0.86 o
   1   5  33        7.61        3.46      0.84 o
   2   5  33        1.37        0.28      0.87 o
   0   6  33        5.27        2.38      1.34 o
   1   6  33        2.74        3.55      0.96 o
   2   6  33        0.07       -0.43      1.00 o
   1   7  33        0.06        1.11      0.92 o
   0   8  33        4.57        1.45      2.03 o
   0   0  34       45.97       40.94      3.54 o
   1   0  34       54.49       45.48      2.11 o
   2   0  34        0.19       -0.61      1.06 o
   1   1  34        0.30        0.06      0.77 o
   2   1  34       19.69       17.51      1.66 o
   0   2  34       42.76       39.48      2.35 o
   1   2  34        0.09       -0.48      0.83 o
   2   2  34        3.18        2.86      1.14 o
   1   3  34       42.96       34.18      1.59 o
   2   3  34       35.91       36.59      1.75 o
   0   4  34       43.81       50.12      2.98 o
   1   4  34        3.29        1.00      0.98 o
   2   4  34        8.04        7.45      1.62 o
   1   5  34       13.68        7.83      1.34 o
   0   6  34        0.45       -0.39      1.62 o
   1   6  34        1.75        1.53      1.07 o
   1   1  35       16.59       13.35      1.58 o
   2   1  35       57.09       55.98      2.56 o
   0   2  35        2.57        1.17      2.08 o
   1   2  35       12.09        6.30      1.43 o
   2   2  35        0.05        0.11      1.48 o
   1   3  35       26.18       22.66      2.17 o
   0   4  35        0.44        1.57      1.94 o
   1   4  35       10.40        7.68      1.86 o
   0   0  36       90.68       83.48      4.89 o
   1   0  36        3.82        2.81      3.73 o
   1   1  36        3.50        3.15      1.43 o
   0   2  36        0.92        0.20      1.72 o
 
